# Supplementary material for: N-Terminal Truncated Myb with New Transcriptional Activity Produced Through Use of an Alternative MYB Promoter in Salivary Gland Adenoid Cystic Carcinoma
Source: Cancers (Basel). 2019 Dec 21;12(1):45. doi: 10.3390/cancers12010045 (PMC7016764; doi:10.3390/cancers12010045)
Supplement: Supplementary file 1 [file cancers-12-00045-s001.zip]

Archive with 8 entries (8 files):
- supplementary figures.pdf
- __MACOSX/._supplementary figures.pdf
- Table S1.xlsx
- __MACOSX/._Table S1.xlsx
- Table S2.xlsx
- __MACOSX/._Table S2.xlsx
- Table S3.xlsx
- __MACOSX/._Table S3.xlsx
