# Supplementary material for: N-Terminal Truncated Myb with New Transcriptional Activity Produced Through Use of an Alternative MYB Promoter in Salivary Gland Adenoid Cystic Carcinoma
Source: Cancers (Basel). 2019 Dec 21;12(1):45. doi: 10.3390/cancers12010045 (PMC7016764; doi:10.3390/cancers12010045)
Supplement: Supplementary file 1 [file cancers-12-00045-s001.zip › Table S2.xlsx]

## Sheet: EV vs c-Myb
Supplementary Table 2. SW620 cells expressing c-Myb RNA-seq data. Significantly differentially expressed genes when comparing empty vector to full-length c-Myb , with greater than a 2-fold change and a Bonferonni corrected P-value less than 0.05.
ID	EntrezGene	Symbol	log2FC	FC	PValue	AdjPVal	SW6201aEV	SW6201bEV	SW6201cEV	SW6201dEV	SW6202aMYB	SW6202aNFMyb	SW6202bMYB	SW6202bNFMyb	SW6203adN	SW6203bdN
NM_001204813	4907	NT5E	-7.61261	195.715	4.66398e-97	2.00772e-94	1	0	0	2	163	141	167	202	45	41
NM_020070	3543	IGLL1	-6.55017	93.7122	8.14717e-50	8.32946e-48	0	1	2	0	55	82	98	84	138	122
NM_001308047	158471	PRUNE2	-4.9323	30.5332	1.22298e-130	1.00027e-127	10	10	14	7	314	275	313	355	170	219
NM_019089	54626	HES2	-4.78706	27.609	1.76168e-156	2.0584e-153	14	22	27	17	402	739	691	520	960	1099
NM_001135685	4058	LTK	-4.53383	23.1642	2.61545e-47	2.57733e-45	2	2	1	8	49	109	103	73	166	160
NM_005502	19	ABCA1	-4.25273	19.0633	8.46056e-63	1.28146e-60	8	5	5	9	164	129	157	190	107	92
NM_002591	5105	PCK1	-4.19869	18.3625	3.00734e-79	7.02773e-77	17	10	11	13	303	179	198	274	88	93
NM_001130831	8522	GAS7	-4.15598	17.8268	1.08643e-108	5.22702e-106	15	18	24	13	283	346	331	306	311	335
NM_001136023	4778	NFE2	-3.83451	14.266	2.87503e-199	1.17574e-195	63	67	69	70	901	1103	981	902	871	873
NM_001080442	146167	SLC38A8	-3.68954	12.9021	4.5987e-53	5.53129e-51	8	8	10	6	107	102	103	108	161	191
NM_001143941	221662	RBM24	-3.64115	12.4766	4.06753e-56	5.28068e-54	11	10	11	11	144	146	123	123	106	102
NM_001130172	4602	MYB	-3.61927	12.2888	2.38453e-232	1.9503e-228	621	699	712	722	6813	9123	9436	8541	4755	4797
NM_004245	9333	TGM5	-3.33512	10.0918	2.06375e-35	1.26913e-33	12	7	6	14	109	74	100	130	137	132
NM_001308379	51364	ZMYND10	-3.26532	9.61524	3.87079e-40	2.87319e-38	11	11	15	8	121	105	99	106	157	107
NM_006039	9902	MRC2	-3.2355	9.41851	9.85005e-30	4.42657e-28	5	8	22	1	96	76	73	81	76	114
NM_152309	118788	PIK3AP1	-3.22935	9.37845	5.48979e-163	8.98019e-160	93	81	95	75	859	698	784	911	428	396
NM_001271995	84699	CREB3L3	-3.20578	9.22646	1.64375e-39	1.18976e-37	9	10	8	13	82	111	98	85	142	118
NM_007129	7546	ZIC2	-3.13134	8.76249	5.52499e-27	2.01736e-25	11	12	19	6	139	115	82	88	96	154
NM_001365906	89932	PAPLN	-3.06859	8.38951	2.79332e-33	1.55419e-31	9	12	13	11	68	109	114	91	201	244
NM_001267560	27134	TJP3	-3.06754	8.3834	5.98986e-50	6.36247e-48	14	21	24	17	121	216	200	151	253	259
NM_001018016	4582	MUC1	-2.93644	7.65518	1.03039e-158	1.40459e-155	171	181	191	180	1259	1432	1455	1391	1995	2180
NM_001362531	1152	CKB	-2.9249	7.59422	1.01948e-165	2.08458e-162	94	97	115	82	763	770	712	716	620	614
NM_001317184	999	CDH1	-2.91056	7.5191	4.95859e-139	4.50626e-136	112	122	118	133	786	1010	981	886	879	1004
NM_000022	100	ADA	-2.81096	7.01753	7.77882e-186	2.12077e-182	122	115	118	122	872	872	800	815	529	535
NM_006762	7805	LAPTM5	-2.79853	6.95731	6.94985e-68	1.23571e-65	35	38	42	35	250	281	268	256	285	239
NM_004951	1880	GPR183	-2.76053	6.77644	3.0963e-30	1.43077e-28	24	19	15	33	153	163	159	162	73	75
NM_000193	6469	SHH	-2.73168	6.64229	2.86137e-22	7.80106e-21	11	12	9	21	58	93	109	91	122	161
NM_004929	793	CALB1	-2.70423	6.51709	4.51308e-92	1.60489e-89	117	112	99	146	689	809	813	785	337	383
NM_003015	6425	SFRP5	-2.67723	6.39626	9.31782e-125	6.35087e-122	264	278	290	283	1546	1770	1967	1887	2936	2561
NM_001040059	968	CD68	-2.67231	6.37447	6.06509e-122	3.81587e-119	96	96	92	111	562	642	665	632	1349	1231
NM_001135242	10397	NDRG1	-2.64622	6.26023	8.33065e-38	5.53954e-36	18	20	19	21	111	142	133	120	95	88
NM_013313	29799	YPEL1	-2.60792	6.09625	3.20001e-79	7.27025e-77	44	52	55	50	257	346	341	297	495	518
NM_005953	4502	MT2A	-2.56184	5.90462	8.30483e-64	1.33187e-61	55	50	50	59	297	298	333	347	247	181
NM_001164407	727910	TLCD2	-2.52294	5.74753	3.03509e-22	8.24717e-21	12	11	8	20	64	80	73	67	106	136
NM_001330227	4925	NUCB2	-2.37352	5.18206	7.90027e-116	4.61545e-113	176	184	212	158	935	957	951	962	554	555
NM_016116	51666	ASB4	-2.37342	5.18167	1.08112e-95	4.21072e-93	84	90	98	83	428	485	479	461	287	257
NM_001034954	10580	SORBS1	-2.34303	5.07366	2.53925e-42	1.99697e-40	41	33	31	44	190	170	196	217	157	145
NM_002975	6320	CLEC11A	-2.29389	4.90377	3.7771e-71	7.1844e-69	238	253	268	249	1083	1219	1366	1316	2160	1824
NM_001346445	79026	AHNAK	-2.28187	4.86308	7.50687e-109	3.83742e-106	1231	1239	1214	1333	5834	6444	6186	6024	4318	6144
NM_001130713	51176	LEF1	-2.26578	4.80915	2.56016e-24	7.9618e-23	23	26	21	35	92	144	153	128	79	102
NM_016441	51232	CRIM1	-2.24484	4.73984	8.63868e-47	8.31244e-45	43	45	44	49	185	214	238	230	197	219
NM_001024215	54751	FBLIM1	-2.09538	4.2734	6.76648e-88	2.12858e-85	115	109	106	123	472	480	495	502	580	652
NM_015982	51087	YBX2	-2.09412	4.26964	2.76066e-53	3.37006e-51	66	69	64	82	246	305	333	307	433	444
NM_001024628	8829	NRP1	-2.08396	4.23969	2.71909e-58	3.76939e-56	175	150	160	152	806	653	608	685	436	557
NM_001001396	493	ATP2B4	-2.06579	4.18663	1.4275e-23	4.26115e-22	39	27	23	42	158	121	134	159	111	93
NM_014668	9687	GREB1	-2.02576	4.07207	5.94535e-26	2.04315e-24	26	29	35	23	113	117	120	118	173	150
NM_001256658	8463	TEAD2	-1.98285	3.95274	7.28802e-73	1.45387e-70	98	96	94	106	379	402	395	389	407	382
NM_001159587	135228	CD109	-1.94297	3.84496	9.35936e-113	5.10334e-110	339	344	372	322	1332	1361	1310	1316	915	942
NM_001031701	51559	NT5DC3	-1.93954	3.83584	8.49325e-80	2.04313e-77	195	213	205	229	729	930	847	762	471	450
NM_001318144	360	AQP3	-1.91938	3.78262	3.8993e-40	2.87319e-38	59	66	63	71	205	266	272	244	258	263
NM_032951	51085	MLXIPL	-1.91569	3.77294	1.21623e-50	1.32634e-48	141	131	113	175	506	553	542	523	945	988
NM_001190942	8743	TNFSF10	-1.91273	3.76522	1.23897e-25	4.18743e-24	39	51	53	45	136	203	207	174	130	152
NM_001012505	27086	FOXP1	-1.90839	3.7539	4.92769e-71	9.1599e-69	293	327	312	350	1071	1415	1253	1103	744	843
NM_001319099	22979	EFR3B	-1.89967	3.73127	1.07666e-83	2.93534e-81	140	138	136	149	509	535	535	529	632	697
NM_002305	3956	LGALS1	-1.88942	3.70486	2.09093e-129	1.5547e-126	622	613	662	587	2256	2223	2342	2419	1742	1598
NM_001294345	4815	NINJ2	-1.88672	3.69794	7.64992e-34	4.31508e-32	71	63	53	90	236	254	274	271	357	309
NM_014585	30061	SLC40A1	-1.88383	3.69053	4.75637e-35	2.86047e-33	54	61	56	71	184	256	248	211	416	369
NM_001267036	23428	SLC7A8	-1.88036	3.68168	3.46645e-144	3.54401e-141	925	890	867	991	3405	3539	3334	3288	3982	3888
NM_001852	1298	COL9A2	-1.87223	3.66097	5.63543e-15	8.84687e-14	19	18	13	31	57	76	84	75	150	119
NM_181501	3672	ITGA1	-1.83017	3.5558	9.7816e-35	5.75566e-33	57	59	68	49	221	215	199	203	144	158
NM_006045	10079	ATP9A	-1.81394	3.51601	3.86788e-103	1.75752e-100	672	658	692	649	2378	2364	2317	2361	1733	1694
NM_001282431	10123	ARL4C	-1.80346	3.49056	7.48309e-42	5.77398e-40	76	68	67	76	256	241	249	264	159	157
NM_001033081	4610	MYCL	-1.80145	3.48569	1.34661e-19	3.00927e-18	39	56	57	50	123	212	210	162	197	195
NM_001166278	1741	DLG3	-1.76961	3.40962	4.58816e-84	1.29402e-81	465	511	559	459	1503	1688	1841	1785	1446	1433
NM_001303524	84617	TUBB6	-1.76576	3.40053	4.12486e-82	1.02234e-79	205	211	209	221	686	768	734	700	730	709
NM_001282386	3417	IDH1	-1.74577	3.35373	2.67688e-44	2.35421e-42	98	107	110	104	337	397	351	323	312	349
NM_020956	57716	PRX	-1.74277	3.34678	4.42927e-24	1.36706e-22	41	50	64	34	150	167	163	155	194	220
NM_001163264	9468	PCYT1B	-1.70695	3.2647	7.02183e-28	2.77447e-26	60	61	70	52	216	205	185	189	212	221
NM_000597	3485	IGFBP2	-1.68781	3.22167	2.46022e-19	5.39467e-18	35	39	39	41	97	126	145	132	124	118
NM_001010883	284611	FAM102B	-1.6693	3.18061	2.93232e-18	5.87829e-17	47	64	81	42	157	203	204	182	179	186
NM_031475	83715	ESPN	-1.66794	3.17761	3.13034e-42	2.43839e-40	111	127	129	125	333	418	426	382	775	735
NM_001317896	201895	SMIM14	-1.65964	3.15938	9.73465e-20	2.20553e-18	41	40	46	34	127	111	135	148	173	208
NM_001034915	54845	ESRP1	-1.65046	3.13934	7.59629e-60	1.10947e-57	908	841	746	1082	2709	2853	2875	2825	5396	6054
NM_001291737	100133941	CD24	-1.65034	3.13907	3.45385e-67	6.01043e-65	385	411	451	369	1222	1323	1288	1256	789	673
NM_001098634	54502	RBM47	-1.63348	3.10261	3.41071e-70	6.19915e-68	458	503	505	511	1301	1573	1700	1581	1703	1606
NM_001012329	56998	CTNNBIP1	-1.63162	3.09861	4.07539e-57	5.46436e-55	212	222	215	241	592	686	765	731	814	794
NM_001018060	150209	AIFM3	-1.60061	3.03271	9.77706e-23	2.75747e-21	38	42	46	37	117	127	128	122	268	275
NM_002966	6281	S100A10	-1.57405	2.97739	5.71056e-56	7.29792e-54	817	858	860	889	2242	2544	2806	2698	3002	2739
NM_001448	2239	GPC4	-1.55025	2.92869	2.73811e-51	3.11042e-49	195	219	228	207	537	648	682	637	438	445
NM_001145373	220213	OTUD1	-1.54845	2.92502	1.97924e-18	4.00699e-17	49	46	37	67	134	162	146	135	116	122
NM_001142393	4739	NEDD9	-1.54822	2.92456	1.1606e-32	6.16398e-31	76	85	87	82	215	259	261	241	231	243
NM_031308	83481	EPPK1	-1.54631	2.9207	8.32175e-15	1.2818e-13	45	60	59	55	125	197	177	141	202	303
NM_053279	83648	FAM167A	-1.54452	2.91707	1.7919e-21	4.63795e-20	52	44	41	56	141	129	144	153	214	209
NM_004995	4323	MMP14	-1.53387	2.89562	3.64317e-19	7.92486e-18	52	45	51	43	149	117	136	158	130	144
NM_001162383	9181	ARHGEF2	-1.5322	2.89227	1.56342e-96	6.39363e-94	903	859	851	926	2633	2595	2508	2534	3542	3985
NM_001945	1839	HBEGF	-1.53194	2.89175	1.24389e-10	1.25138e-09	51	35	28	59	133	106	128	152	82	80
NM_003088	6624	FSCN1	-1.53178	2.89142	1.67832e-89	5.71957e-87	739	756	799	731	2133	2220	2230	2199	2823	2508
NM_001042771	3932	LCK	-1.52824	2.88434	6.7868e-64	1.11019e-61	629	650	728	579	1743	1741	1973	2024	1951	1833
NM_001199264	10110	SGK2	-1.52767	2.8832	4.42284e-26	1.53281e-24	66	77	81	71	196	247	218	192	311	308
NM_001145031	5328	PLAU	-1.49537	2.81937	3.38773e-23	9.82561e-22	61	60	70	50	187	166	159	169	171	174
NM_032306	84266	ALKBH7	-1.49483	2.81831	1.56772e-27	6.04829e-26	83	90	88	95	223	269	267	245	373	394
NM_001346590	3638	INSIG1	-1.49014	2.80917	1.93852e-18	3.93428e-17	101	105	89	137	254	329	335	300	401	388
NM_198565	375387	NRROS	-1.46799	2.76636	3.38517e-14	5.00675e-13	59	58	64	52	195	183	136	135	159	110
NM_001100873	123775	C16orf46	-1.46568	2.76194	2.23099e-13	3.0111e-12	31	36	35	37	88	120	98	83	109	135
NM_001172895	857	CAV1	-1.46447	2.75963	7.15151e-39	5.13089e-37	230	216	200	260	584	615	656	660	407	336
NM_000187	3081	HGD	-1.46351	2.75779	9.26517e-23	2.62214e-21	69	78	80	76	169	205	244	228	333	296
NM_001164189	10226	PLIN3	-1.45993	2.75095	1.80454e-58	2.54471e-56	610	689	760	599	1668	1903	1933	1825	2134	2067
NM_001024844	3732	CD82	-1.45737	2.74607	1.30434e-71	2.54005e-69	719	720	798	652	2015	1933	1974	2032	2329	2286
NM_001142462	116039	OSR2	-1.45175	2.7354	1.69877e-11	1.865e-10	45	39	47	32	154	110	88	102	90	80
NM_003380	7431	VIM	-1.45094	2.73386	2.99873e-89	9.81064e-87	3228	3135	3175	3279	8542	8614	8935	9056	8036	7137
NM_001124	133	ADM	-1.44416	2.72104	6.64221e-11	6.90301e-10	42	37	45	32	120	91	109	129	111	116
NM_001039355	123096	SLC25A29	-1.43315	2.70036	3.73619e-32	1.92191e-30	190	222	207	242	461	641	659	565	1035	976
NM_001288749	80975	TMPRSS5	-1.43194	2.6981	1.79328e-16	3.18161e-15	58	70	81	56	147	176	203	188	276	267
NM_001170938	51477	ISYNA1	-1.43153	2.69733	7.11606e-25	2.28244e-23	70	69	70	71	185	186	196	197	365	333
NM_178820	126433	FBXO27	-1.43038	2.69518	2.44382e-38	1.6939e-36	147	164	179	144	395	445	448	426	483	571
NM_021615	4166	CHST6	-1.42627	2.68752	1.56229e-17	3.00657e-16	46	52	53	49	126	152	138	125	176	217
NM_031430	83547	RILP	-1.42412	2.68351	3.78117e-12	4.41173e-11	31	32	27	41	72	88	99	92	117	132
NM_001135581	6509	SLC1A4	-1.42382	2.68294	3.45434e-15	5.5507e-14	60	69	67	72	139	185	209	187	198	175
NM_001077242	91614	DEPDC7	-1.42228	2.68009	1.70177e-26	6.05163e-25	144	132	113	180	342	374	409	406	288	304
NM_139055	170689	ADAMTS15	-1.41778	2.67175	9.27496e-37	6.02063e-35	105	106	108	107	277	290	290	287	320	339
NM_001318336	55691	FRMD4A	-1.41763	2.67146	5.50368e-44	4.64068e-42	186	192	180	214	497	577	520	482	538	578
NM_014315	23588	KLHDC2	-1.41436	2.66541	1.58837e-15	2.60869e-14	79	87	96	78	195	218	256	249	263	225
NM_145040	112464	CAVIN3	-1.41174	2.66058	1.27003e-82	3.24613e-80	1275	1260	1260	1321	3318	3426	3471	3455	3940	3998
NM_001113490	154796	AMOT	-1.40998	2.65734	1.94814e-23	5.7316e-22	64	65	68	64	171	178	175	173	219	209
NM_015038	643314	KIAA0754	-1.39134	2.62323	9.91164e-58	1.35112e-55	387	354	344	395	1001	951	953	995	768	857
NM_001039656	9633	TESMIN	-1.38746	2.61618	1.68098e-31	8.38339e-30	101	98	96	107	250	257	274	276	318	296
NM_001114172	8503	PIK3R3	-1.37474	2.59321	6.06753e-40	4.43093e-38	182	191	191	198	434	491	539	517	611	574
NM_001162995	643008	SMIM5	-1.37183	2.58798	1.63642e-09	1.44383e-08	37	41	31	61	89	141	124	99	125	154
NM_001308339	160518	DENND5B	-1.3694	2.58363	6.56079e-34	3.72643e-32	247	254	244	278	565	639	731	712	634	773
NM_001006946	6382	SDC1	-1.35031	2.54966	2.35754e-75	4.94418e-73	937	948	945	991	2277	2442	2552	2508	2452	2369
NM_002386	4157	MC1R	-1.35012	2.54934	5.57723e-24	1.70847e-22	98	99	88	122	224	267	286	267	367	388
NM_015855	51352	WT1-AS	-1.34922	2.54774	6.87353e-15	1.06677e-13	39	45	48	40	95	112	121	112	220	192
NR_039988	100130899	LOC100130899	-1.34867	2.54677	1.83305e-43	1.48441e-41	218	235	230	245	523	626	637	593	526	556
NM_015541	26018	LRIG1	-1.34863	2.54671	2.34026e-78	5.17323e-76	930	918	904	983	2258	2355	2468	2460	2581	2748
NM_001278682	7050	TGIF1	-1.34728	2.54431	6.68321e-53	7.92202e-51	356	367	354	394	894	1012	950	898	880	931
NM_001270483	7263	TST	-1.34561	2.54138	1.24522e-30	5.95594e-29	222	221	223	230	511	524	628	638	850	829
NM_014345	24149	ZNF318	-1.34448	2.53938	5.3075e-67	8.85919e-65	479	476	476	493	1225	1280	1208	1191	949	988
NR_104171	339539	LOC339539	-1.33464	2.52213	3.459e-14	5.1067e-13	49	48	45	55	131	144	117	109	152	126
NM_001080847	80022	MYO15B	-1.3293	2.51281	2.51543e-84	7.34775e-82	1346	1395	1423	1394	3343	3614	3584	3465	4506	4540
NM_000120	2052	EPHX1	-1.32697	2.50875	3.7678e-31	1.84532e-29	141	145	146	149	339	370	384	375	344	363
NM_001308353	10267	RAMP1	-1.30878	2.47732	7.13722e-21	1.77973e-19	78	90	108	69	207	222	219	210	367	325
NM_002334	4038	LRP4	-1.30583	2.47225	7.90545e-63	1.21998e-60	498	524	521	539	1200	1353	1343	1272	1687	1725
NM_021109	7114	TMSB4X	-1.30529	2.47134	1.33203e-32	7.02882e-31	769	874	921	815	1716	2089	2357	2206	1469	1185
NM_000903	1728	NQO1	-1.30029	2.46278	1.08512e-40	8.1424e-39	1316	1432	1458	1402	3149	3652	3632	3406	3634	3788
NM_001226	839	CASP6	-1.29827	2.45933	3.78066e-13	4.96341e-12	43	49	53	44	107	126	122	114	94	102
NM_001127198	11322	TMC6	-1.29165	2.44809	1.08736e-46	1.03413e-44	430	410	447	384	1124	1019	968	1015	1124	1114
NM_000504	2159	F10	-1.28897	2.44353	4.49892e-14	6.55911e-13	71	85	88	79	154	202	229	204	300	311
NM_001204883	339122	RAB43	-1.28619	2.43884	2.97916e-09	2.52242e-08	29	34	29	41	56	82	100	87	84	82
NM_001349741	55002	TMCO3	-1.28449	2.43596	2.72234e-44	2.36872e-42	389	408	447	366	926	955	1023	1030	745	744
NM_001278613	5097	PCDH1	-1.28243	2.43248	9.63553e-29	4.00046e-27	117	117	124	112	309	303	273	270	660	646
NM_001033083	64081	PBLD	-1.28088	2.42988	6.72707e-13	8.5702e-12	65	68	64	77	149	175	180	168	216	198
NM_001197181	10381	TUBB3	-1.25887	2.39308	6.24003e-49	6.30089e-47	620	571	580	604	1431	1319	1441	1535	1336	1255
NM_021232	58510	PRODH2	-1.25246	2.38247	8.09422e-10	7.43015e-09	46	42	37	54	115	115	102	100	182	196
NM_001031628	57228	SMAGP	-1.24437	2.36914	7.26473e-32	3.66779e-30	235	231	227	252	498	517	615	618	1040	921
NM_020962	57722	IGDCC4	-1.24004	2.36205	3.26796e-13	4.32502e-12	57	63	70	54	131	141	159	155	223	213
NM_001346505	23328	SASH1	-1.23842	2.3594	1.05188e-29	4.6757e-28	180	166	170	172	411	374	406	433	433	466
NM_005308	2869	GRK5	-1.23721	2.35741	8.42039e-14	1.19153e-12	77	86	96	71	201	217	187	178	172	256
NM_004335	684	BST2	-1.23458	2.35313	4.64897e-09	3.79859e-08	30	34	41	27	71	78	86	83	182	157
NM_000213	3691	ITGB4	-1.23039	2.3463	2.68678e-74	5.49379e-72	5317	5268	5382	5304	12578	12702	12387	12400	12711	13179
NM_002356	4082	MARCKS	-1.22825	2.34282	2.76747e-22	7.57029e-21	143	146	138	162	302	343	375	363	233	230
NM_001173484	10529	NEBL	-1.22342	2.335	6.05355e-11	6.32337e-10	74	84	70	107	150	224	223	187	136	145
NM_000611	966	CD59	-1.22291	2.33418	6.21319e-29	2.63304e-27	526	614	628	584	1111	1407	1584	1440	1770	1815
NM_000378	7490	WT1	-1.22082	2.33078	1.63013e-27	6.25953e-26	192	227	247	195	463	571	519	466	441	436
NM_002564	5029	P2RY2	-1.21966	2.32892	2.75626e-09	2.35072e-08	42	41	41	43	97	95	106	109	180	182
NM_001146276	57552	NCEH1	-1.21541	2.32207	8.93679e-35	5.29667e-33	479	523	555	475	1136	1275	1188	1131	715	792
NM_001309192	2048	EPHB2	-1.21478	2.32105	7.90546e-51	8.73767e-49	2161	2296	2331	2288	4813	5420	5605	5353	5668	5356
NM_000118	2022	ENG	-1.21307	2.3183	7.34201e-07	4.18469e-06	38	26	20	47	95	78	63	69	107	142
NM_001345843	79173	C19orf57	-1.21188	2.3164	3.79887e-14	5.5883e-13	78	66	65	74	194	161	152	166	231	266
NM_001172509	23314	SATB2	-1.20642	2.30765	3.04521e-11	3.2729e-10	79	71	60	97	162	170	193	195	139	131
NM_001320605	3385	ICAM3	-1.20147	2.29974	1.93738e-12	2.35801e-11	72	72	57	105	153	197	187	167	216	250
NM_001080392	57189	KIAA1147	-1.20142	2.29966	1.99111e-43	1.5966e-41	450	441	438	464	987	1011	1067	1080	765	843
NM_000610	960	CD44	-1.20101	2.29901	2.42738e-12	2.91963e-11	113	104	96	122	282	284	230	226	212	178
NM_001256312	6788	STK3	-1.19913	2.29601	2.66215e-13	3.56947e-12	81	77	61	113	169	204	205	191	159	169
NM_000911	4985	OPRD1	-1.19557	2.29035	5.77404e-20	1.33784e-18	108	99	93	115	238	229	241	250	281	346
NM_005907	4121	MAN1A1	-1.18464	2.27306	2.94731e-27	1.11602e-25	164	185	193	173	350	415	447	418	438	444
NM_001166108	23022	PALLD	-1.1834	2.27112	2.72927e-10	2.64174e-09	78	69	59	94	165	173	176	177	142	151
NM_032409	65018	PINK1	-1.18324	2.27086	3.69169e-33	2.02647e-31	276	254	253	271	645	593	576	603	667	762
NM_001283050	23308	ICOSLG	-1.18239	2.26952	4.67508e-18	9.21385e-17	87	93	92	96	189	220	223	210	200	199
NM_025224	140685	ZBTB46	-1.18237	2.26949	1.69937e-42	1.34943e-40	300	316	321	314	664	733	741	713	732	773
NM_001324255	4131	MAP1B	-1.18146	2.26806	2.77672e-31	1.36812e-29	240	224	223	236	542	515	507	531	270	332
NM_004004	2706	GJB2	-1.17912	2.26438	1.09815e-09	9.91367e-09	36	34	28	48	76	88	88	82	132	145
NM_001020818	91663	MYADM	-1.17213	2.25344	1.33164e-43	1.10015e-41	483	518	534	499	1036	1163	1223	1181	819	870
NM_080621	140700	SAMD10	-1.16186	2.23746	2.03664e-17	3.89198e-16	85	93	109	74	203	203	205	203	396	403
NM_001135053	59307	SIGIRR	-1.15131	2.22116	9.86479e-22	2.58603e-20	145	149	152	145	349	367	306	293	379	412
NM_001329996	222171	PRR15	-1.14863	2.21703	5.76447e-12	6.61257e-11	68	78	78	75	158	199	162	142	147	155
NM_001256317	64699	TMPRSS3	-1.14606	2.21309	4.70332e-25	1.53261e-23	134	143	148	140	283	313	337	324	490	471
NM_001349413	54800	KLHL24	-1.13958	2.20316	1.51809e-11	1.67563e-10	61	67	64	71	131	163	152	138	83	81
NM_001301738	340061	TMEM173	-1.13	2.18858	8.8952e-23	2.52617e-21	150	154	156	158	304	324	366	359	622	532
NM_001329429	58476	TP53INP2	-1.12803	2.1856	3.59765e-09	2.98733e-08	51	70	82	51	118	169	154	129	113	112
NM_001083926	80150	ASRGL1	-1.12371	2.17906	8.31235e-13	1.04114e-11	57	62	63	60	125	141	135	127	148	174
NM_000391	1200	TPP1	-1.12365	2.17898	7.29986e-57	9.62993e-55	757	783	791	788	1623	1754	1750	1695	1978	2026
NM_014405	27092	CACNG4	-1.12349	2.17874	6.10426e-50	6.40086e-48	768	781	765	829	1600	1746	1790	1741	1534	1466
NM_000018	37	ACADVL	-1.12112	2.17515	6.51636e-50	6.7465e-48	2871	2845	2813	3009	6016	6235	6490	6457	7366	7494
NM_001042724	5819	NECTIN2	-1.11865	2.17144	6.99161e-33	3.78705e-31	869	743	744	815	2007	1671	1564	1705	2131	2084
NM_001129742	119395	CALHM3	-1.11855	2.17128	3.25851e-20	7.65842e-19	129	146	144	149	258	326	342	309	382	372
NM_012121	23580	CDC42EP4	-1.11705	2.16903	1.11866e-30	5.38207e-29	280	263	280	256	645	582	555	582	709	702
NM_001278529	55701	ARHGEF40	-1.10783	2.15521	6.70738e-12	7.6291e-11	96	74	77	81	224	155	155	186	260	240
NM_001042678	389	RHOC	-1.09895	2.14199	8.00989e-29	3.35963e-27	419	431	480	384	893	879	952	970	1170	1023
NM_001031801	3985	LIMK2	-1.09812	2.14075	1.75452e-23	5.18059e-22	255	216	195	278	525	481	498	528	547	512
NM_001247987	57586	SYT13	-1.09634	2.13811	8.18569e-15	1.26322e-13	82	74	73	81	179	165	157	165	143	162
NM_138435	113828	FAM83F	-1.08723	2.12465	7.18516e-26	2.45889e-24	310	335	355	308	663	721	718	690	922	999
NM_001142651	54492	NEURL1B	-1.08468	2.12091	2.39942e-18	4.84564e-17	130	126	137	119	263	241	287	307	429	405
NM_000418	3566	IL4R	-1.0833	2.11887	1.35543e-23	4.06084e-22	163	166	154	189	346	395	356	331	510	525
NM_001282587	9563	H6PD	-1.07788	2.11094	3.99148e-35	2.41824e-33	1332	1423	1453	1395	2661	2987	3193	3075	2680	2737
NM_001330177	64430	PCNX4	-1.07371	2.10484	5.37368e-30	2.45538e-28	249	256	244	280	504	576	563	533	402	402
NM_001321225	10013	HDAC6	-1.07199	2.10233	8.63377e-33	4.6154e-31	611	628	666	594	1318	1344	1325	1306	2221	2178
NM_001039366	529	ATP6V1E1	-1.06843	2.09715	6.95205e-13	8.81563e-12	86	85	94	78	168	159	189	202	113	104
NM_005456	9479	MAPK8IP1	-1.06834	2.09703	5.9589e-14	8.5806e-13	102	102	126	78	231	193	212	234	265	249
NM_139021	225689	MAPK15	-1.06531	2.09262	1.65051e-05	7.3567e-05	30	25	30	21	81	52	49	59	188	232
NM_001128141	1800	DPEP1	-1.06015	2.08516	3.43484e-25	1.13281e-23	228	245	264	222	507	545	490	467	653	602
NM_001320714	9980	DOP1B	-1.05946	2.08415	1.97662e-36	1.2436e-34	340	353	369	338	691	723	761	752	977	994
NM_000214	182	JAG1	-1.05368	2.07582	2.93228e-45	2.72536e-43	1093	1091	1062	1168	2215	2359	2339	2293	2031	2128
NM_001184796	23344	ESYT1	-1.0533	2.07527	5.15058e-44	4.38819e-42	1835	1778	1704	1967	3764	3910	3768	3731	3130	3139
NM_001303499	1265	CNN2	-1.05304	2.0749	8.7088e-45	7.82739e-43	1864	1863	1819	2008	3626	3861	4148	4090	4441	4143
NM_006526	7764	ZNF217	-1.04734	2.06671	6.73163e-33	3.67053e-31	503	463	469	483	1039	948	974	1036	812	872
NM_006656	10825	NEU3	-1.04486	2.06317	2.16575e-28	8.76915e-27	310	334	334	337	607	703	734	689	875	826
NM_003498	8303	SNN	-1.04469	2.06292	4.56751e-15	7.23986e-14	83	84	84	86	174	185	172	168	134	149
NM_007225	11248	NXPH3	-1.03929	2.05522	4.3299e-07	2.57371e-06	54	40	32	63	102	83	95	109	132	136
NM_005797	10205	MPZL2	-1.03822	2.05369	4.25099e-08	2.98189e-07	69	96	91	94	121	210	216	166	203	220
NM_001252065	9066	SYT7	-1.03774	2.05301	8.52721e-08	5.73553e-07	62	53	60	50	135	101	114	134	131	115
NM_003128	6711	SPTBN1	-1.03334	2.04676	3.43868e-38	2.34374e-36	5561	5567	5594	5652	11420	11783	11432	11345	9872	11098
NM_025106	80176	SPSB1	-1.03286	2.04608	6.56331e-21	1.64667e-19	138	138	135	147	269	286	298	294	291	281
NM_001252507	56967	C14orf132	-1.03221	2.04516	1.25774e-16	2.25594e-15	103	110	114	105	206	223	234	226	304	350
NM_001326358	170692	ADAMTS18	-1.03189	2.0447	4.78391e-17	8.87247e-16	125	124	116	141	247	271	266	257	264	289
NM_001352773	3728	JUP	-1.02982	2.04177	2.83708e-41	2.16864e-39	1001	1069	1159	959	2084	2198	2176	2123	2464	2426
NM_030622	29785	CYP2S1	-1.0281	2.03934	2.86488e-26	9.971e-25	351	385	382	385	737	881	769	699	687	651
NM_001306	1365	CLDN3	-1.02304	2.03219	4.73622e-10	4.45259e-09	79	87	101	71	185	191	161	153	297	261
NM_001256574	8507	ENC1	-1.01947	2.02718	1.91728e-22	5.29778e-21	164	160	168	155	337	326	322	332	188	196
NR_033963	441307	HRAT92	-1.01374	2.01914	4.9231e-08	3.42107e-07	41	42	38	50	81	97	88	79	169	147
NM_001159770	201266	SLC39A11	-1.00552	2.00767	1.98217e-12	2.40893e-11	80	77	72	90	152	160	167	166	156	159
NM_001167882	57182	ANKRD50	-1.00292	2.00405	2.89256e-15	4.67554e-14	106	112	115	108	213	236	223	213	148	122
NM_004354	901	CCNG2	-1.00106	2.00147	3.15921e-11	3.37767e-10	80	79	86	71	182	168	142	145	127	128
NM_001142497	197259	MLKL	1.0024	0.499167	9.40794e-11	9.64255e-10	246	213	213	218	127	99	106	120	94	105
NM_001300886	29984	RHOD	1.00263	0.499091	9.71643e-15	1.48822e-13	292	309	338	258	140	134	159	166	120	136
NM_001288961	100506334	LINC00649	1.00366	0.498734	1.37139e-08	1.0434e-07	128	125	130	119	56	51	69	75	59	52
NM_001008410	55240	STEAP3	1.00851	0.497058	7.6839e-10	7.06142e-09	274	225	223	240	156	115	97	108	230	172
NM_002160	3371	TNC	1.01308	0.495488	3.07889e-27	1.16047e-25	2362	2183	2142	2236	1243	1086	1020	1069	1327	1358
NM_001278719	9900	SV2A	1.01416	0.495115	7.66197e-14	1.08797e-12	246	252	224	289	106	118	141	136	152	156
NM_001097620	202915	TMEM184A	1.01518	0.494766	4.17385e-27	1.55172e-25	531	503	499	502	282	251	236	244	359	387
NM_024017	3219	HOXB9	1.01752	0.493966	4.88354e-17	9.03675e-16	391	369	412	315	203	162	175	195	193	176
NM_003954	9020	MAP3K14	1.01907	0.493434	2.26449e-08	1.66337e-07	297	220	198	277	174	121	95	108	171	161
NM_001346201	57522	SRGAP1	1.02034	0.492999	3.62184e-09	3.00436e-08	200	158	154	178	84	59	88	110	75	80
NM_001145398	7008	TEF	1.02319	0.492026	8.46997e-11	8.72492e-10	209	174	190	163	109	75	81	97	123	107
NM_198075	115399	LRRC56	1.02798	0.490395	7.98556e-07	4.53254e-06	107	103	104	101	60	54	48	48	148	139
NR_033201	404266	HOXB-AS3	1.02803	0.490381	5.95668e-12	6.81394e-11	190	169	158	188	100	87	78	81	95	84
NM_021732	60370	AVPI1	1.02867	0.490162	2.83785e-09	2.41025e-08	170	154	172	136	84	65	76	88	81	61
NM_024116	79101	TAF1D	1.03106	0.48935	1.9773e-14	2.95261e-13	233	218	214	220	126	114	96	99	56	50
NM_052813	64170	CARD9	1.03152	0.489195	7.17345e-14	1.02573e-12	335	284	278	304	180	138	134	149	277	260
NM_000964	5914	RARA	1.03314	0.488646	1.01938e-20	2.49627e-19	374	350	334	370	190	174	167	172	182	189
NM_000545	6927	HNF1A	1.0353	0.487913	3.30932e-27	1.2416e-25	624	560	552	581	317	264	267	289	396	403
NM_001251888	79058	ASPSCR1	1.03806	0.486982	9.67512e-38	6.38168e-36	1965	1961	2075	1780	972	884	956	993	1414	1236
NM_001080430	27324	TOX3	1.03882	0.486726	2.84287e-20	6.70082e-19	405	393	400	370	213	192	177	185	126	152
NM_001198532	55074	OXR1	1.03948	0.486503	4.39218e-20	1.02639e-18	458	483	472	469	226	239	232	224	169	180
NM_152345	124930	ANKRD13B	1.0423	0.485552	1.22664e-18	2.52712e-17	335	304	308	303	157	130	151	168	150	149
NM_001278552	7277	TUBA4A	1.04281	0.485381	2.01458e-34	1.16037e-32	1596	1509	1581	1415	802	682	720	772	1093	961
NM_001174089	83959	SLC4A11	1.0435	0.485149	8.59931e-19	1.78966e-17	297	283	287	275	153	135	133	138	210	215
NM_001164	322	APBB1	1.04558	0.484451	4.96594e-09	4.0294e-08	148	137	130	146	81	73	60	61	87	91
NM_001003407	3983	ABLIM1	1.04617	0.484251	9.8739e-24	2.99106e-22	685	589	570	631	337	268	279	313	252	285
NM_001160302	8867	SYNJ1	1.04857	0.483448	2.41383e-09	2.08476e-08	150	139	129	154	71	67	70	73	57	61
NR_003697	285958	SNHG15	1.04914	0.483255	8.61559e-11	8.85262e-10	237	199	194	219	113	87	102	116	130	109
NM_001216	768	CA9	1.05333	0.481856	1.17638e-10	1.18786e-09	325	295	306	281	187	153	116	121	178	137
NM_016584	51561	IL23A	1.05798	0.480304	8.03341e-12	9.05031e-11	198	165	146	207	92	77	84	92	109	106
NM_001091	26	AOC1	1.06341	0.4785	9.29389e-10	8.48378e-09	216	196	235	151	123	85	80	93	98	99
NM_014344	24147	FJX1	1.06406	0.478285	7.22969e-09	5.74093e-08	138	151	139	160	70	83	69	60	122	94
NM_001113546	51474	LIMA1	1.06433	0.478195	1.96507e-27	7.47549e-26	522	496	507	480	240	211	246	265	235	236
NM_015320	50649	ARHGEF4	1.06475	0.478057	1.70435e-10	1.68153e-09	155	156	163	142	80	74	70	71	108	108
NM_001351702	2686	GGT7	1.0655	0.477807	8.03659e-25	2.56763e-23	800	686	654	754	406	326	313	341	520	521
NM_005328	3037	HAS2	1.06691	0.477339	7.4032e-10	6.84612e-09	157	164	173	148	71	70	84	86	59	49
NM_020435	57165	GJC2	1.0675	0.477146	4.22254e-10	4.01117e-09	115	111	102	126	54	55	54	53	74	61
NM_001243878	2275	FHL3	1.07045	0.47617	1.18322e-15	1.963e-14	269	239	217	282	119	106	124	132	167	152
NM_014431	27143	PALD1	1.07164	0.475779	1.79659e-30	8.5432e-29	3250	3006	3063	2908	1734	1466	1279	1347	1699	1621
NM_001001974	59338	PLEKHA1	1.07247	0.475505	5.36506e-15	8.45488e-14	243	248	254	228	130	126	105	103	115	104
NM_001144823	10260	DENND4A	1.07316	0.475277	6.74096e-19	1.42099e-17	274	295	304	266	139	146	132	125	113	91
NM_001320308	152189	CMTM8	1.07702	0.474006	1.83191e-16	3.22913e-15	241	241	252	221	122	113	108	110	133	99
NM_001351167	81544	GDPD5	1.08763	0.470534	3.46994e-20	8.132e-19	588	511	452	622	290	256	236	245	337	335
NM_182762	346389	MACC1	1.0884	0.470281	2.15966e-32	1.12509e-30	944	904	939	838	466	406	407	434	303	328
NM_001142614	23301	EHBP1	1.08986	0.469808	2.09979e-21	5.40068e-20	323	338	327	336	152	162	158	152	106	95
NM_001257360	271	AMPD2	1.09058	0.469572	5.0552e-41	3.82838e-39	936	901	910	875	443	397	422	444	502	532
NM_001282495	79175	ZNF343	1.09256	0.468928	2.2118e-15	3.61806e-14	241	272	267	253	119	136	119	108	128	145
NM_001130029	285613	RELL2	1.09341	0.468651	8.30155e-16	1.39481e-14	307	263	242	306	154	128	120	128	247	246
NM_001164750	444	ASPH	1.0964	0.467682	6.08802e-36	3.77227e-34	709	675	676	661	340	304	307	323	224	242
NM_001320449	201305	SPNS3	1.10209	0.465841	6.60232e-29	2.78352e-27	399	393	389	394	186	177	185	188	285	255
NM_001185118	55892	MYNN	1.10248	0.465716	5.35266e-09	4.32176e-08	108	136	136	115	57	75	54	45	30	40
NM_001253852	10717	AP4B1	1.10372	0.465314	1.10357e-09	9.95158e-09	151	126	138	116	78	54	53	62	47	37
NM_001126121	60386	SLC25A19	1.1053	0.464805	1.2833e-13	1.7881e-12	290	306	282	329	132	150	149	139	152	119
NM_001719	655	BMP7	1.1061	0.464549	2.15009e-21	5.51273e-20	811	690	688	710	422	323	286	318	350	337
NM_001199198	55773	TBC1D23	1.1087	0.463711	1.01422e-13	1.42531e-12	243	296	321	235	109	129	139	130	63	65
NM_004711	9145	SYNGR1	1.11055	0.463118	6.7562e-15	1.05055e-13	239	200	187	229	115	91	91	100	140	126
NM_001206615	26298	EHF	1.11082	0.463031	7.53127e-23	2.16134e-21	285	315	305	310	125	142	153	143	200	188
NM_006909	5924	RASGRF2	1.11144	0.462832	5.93537e-16	1.01986e-14	311	268	239	326	137	120	132	143	90	82
NM_001178075	440	ASNS	1.1115	0.462812	3.19597e-08	2.28296e-07	133	129	130	124	70	65	54	54	43	42
NM_178507	220323	OAF	1.11171	0.462746	6.4913e-16	1.10609e-14	242	251	250	238	129	131	100	95	149	136
NM_001025366	7422	VEGFA	1.11696	0.461066	2.95699e-12	3.52041e-11	238	191	171	233	122	94	81	90	103	112
NM_000228	3914	LAMB3	1.12366	0.458929	6.90595e-13	8.77077e-12	317	259	278	242	163	108	105	127	141	175
NM_005170	430	ASCL2	1.12514	0.458459	5.23358e-27	1.91953e-25	431	488	498	435	211	235	211	194	321	314
NM_001271765	9121	SLC16A5	1.13031	0.456818	6.1484e-15	9.61343e-14	341	280	278	294	161	117	121	141	143	149
NM_153000	147495	APCDD1	1.13091	0.456629	6.91695e-45	6.3566e-43	780	780	778	757	361	345	354	358	452	473
NM_001185056	5010	CLDN11	1.13296	0.455978	2.87431e-38	1.97554e-36	747	769	794	701	358	349	334	334	270	256
NM_000392	1244	ABCC2	1.13312	0.455929	1.0823e-14	1.64233e-13	255	228	252	200	119	88	100	117	135	145
NM_001008220	10814	CPLX2	1.13315	0.45592	8.62713e-33	4.6154e-31	487	491	485	481	236	232	212	208	306	279
NR_037598	100526825	INMT-MINDY4	1.13329	0.455876	4.11793e-08	2.8985e-07	148	109	104	128	59	37	54	70	52	55
NM_003950	9002	F2RL3	1.13336	0.455853	2.80391e-09	2.38639e-08	148	145	176	106	82	63	56	61	96	108
NM_001124758	124976	SPNS2	1.13674	0.454787	7.40774e-28	2.91288e-26	3895	3402	3384	3476	1995	1583	1378	1494	2073	1997
NM_022451	64318	NOC3L	1.13803	0.454378	9.85502e-21	2.42055e-19	296	330	331	306	123	139	160	154	95	96
NM_001103184	342184	FMN1	1.13856	0.454214	1.34243e-22	3.74736e-21	480	426	412	446	232	192	180	195	164	192
NM_173481	126353	MISP	1.14011	0.453725	2.24483e-28	9.04458e-27	2645	2352	2380	2360	1257	1008	1020	1119	1655	1488
NM_001114634	5324	PLAG1	1.14529	0.452098	1.88416e-07	1.18817e-06	94	106	114	86	54	58	36	33	33	36
NM_001191060	79751	SLC25A22	1.14671	0.451654	6.00019e-22	1.60378e-20	536	490	487	505	251	215	221	234	383	287
NM_001135155	8193	DPF1	1.15464	0.449178	9.7896e-09	7.64018e-08	105	97	98	95	51	43	42	45	55	65
NM_001130721	79071	ELOVL6	1.16144	0.447066	3.69736e-08	2.61825e-07	189	166	217	116	98	61	66	83	65	68
NM_018952	3216	HOXB6	1.16707	0.445325	2.99759e-13	3.98655e-12	142	132	136	129	62	52	61	66	97	81
NM_001282433	25984	KRT23	1.16736	0.445237	9.58036e-11	9.80697e-10	131	121	105	147	56	56	56	57	41	53
NM_017409	3226	HOXC10	1.16832	0.444939	9.44748e-29	3.9424e-27	739	647	639	673	345	276	276	303	436	417
NM_001286490	84978	FRMD5	1.17609	0.44255	5.59849e-20	1.30085e-18	371	315	292	361	165	135	138	153	103	108
NM_001114	113	ADCY7	1.19082	0.438052	4.52785e-13	5.8783e-12	220	223	228	204	120	115	77	74	90	83
NM_178493	147111	NOTUM	1.19157	0.437826	5.83261e-54	7.22801e-52	5670	5645	5619	5539	2529	2413	2453	2472	3692	3395
NM_001242690	100288413	ERVMER34-1	1.19649	0.436335	3.29641e-12	3.89614e-11	145	138	139	135	58	52	64	70	44	48
NM_001353916	6480	ST6GAL1	1.20821	0.432806	2.61813e-08	1.89334e-07	112	98	86	117	56	51	35	35	36	33
NM_022834	64856	VWA1	1.2088	0.432628	9.27977e-24	2.82153e-22	409	377	361	402	195	173	151	154	281	230
NM_001130144	4054	LTBP3	1.22499	0.427801	4.1547e-38	2.80837e-36	1770	1543	1484	1658	769	620	660	731	913	1036
NM_012420	24138	IFIT5	1.22668	0.427298	5.01897e-14	7.29132e-13	177	172	147	208	77	82	73	69	69	65
NM_000260	4647	MYO7A	1.22755	0.427042	8.30526e-12	9.33087e-11	122	108	92	138	51	47	49	50	83	92
NM_033315	91608	RASL10B	1.22981	0.426374	6.12217e-12	6.99347e-11	450	359	368	362	237	161	120	137	216	178
NM_001207055	1789	DNMT3B	1.23075	0.426095	1.39302e-18	2.8627e-17	206	206	193	222	83	85	93	92	100	78
NM_001271686	5866	RAB3IL1	1.23528	0.424761	2.90518e-09	2.46489e-08	127	100	114	88	58	34	39	50	53	67
NM_001286563	57476	GRAMD1B	1.23563	0.424656	9.33498e-21	2.29972e-19	414	371	343	412	193	169	143	147	197	211
NM_001033045	151556	GPR155	1.24489	0.421941	2.20985e-19	4.87179e-18	252	292	288	264	118	141	109	96	96	116
NM_001193520	8437	RASAL1	1.25803	0.418115	1.05345e-13	1.4779e-12	233	176	171	197	103	68	69	84	90	87
NM_025130	80201	HKDC1	1.26021	0.417484	1.80234e-16	3.19077e-15	236	205	206	207	114	89	74	80	105	89
NM_019058	54541	DDIT4	1.26274	0.416752	2.66495e-11	2.87554e-10	118	101	104	100	57	43	36	40	83	62
NM_001166239	10669	CGREF1	1.26794	0.415251	1.13371e-34	6.62327e-33	424	433	419	434	190	193	168	161	278	257
NM_032294	84254	CAMKK1	1.27039	0.414548	1.11554e-18	2.30405e-17	216	200	204	196	82	68	89	100	107	109
NM_001297669	23179	RGL1	1.29434	0.407724	1.92415e-31	9.53793e-30	532	487	476	499	235	203	185	194	171	154
NM_003179	6855	SYP	1.3016	0.405676	1.25808e-15	2.07876e-14	153	151	135	174	61	66	63	60	62	45
NM_001366406	6273	S100A2	1.30265	0.405382	3.32621e-13	4.39416e-12	117	105	101	110	51	43	40	43	36	35
NM_000802	2348	FOLR1	1.30857	0.403721	6.45128e-15	1.00505e-13	130	128	131	120	60	54	46	46	65	63
NM_152243	11135	CDC42EP1	1.30946	0.403471	3.51966e-29	1.49934e-27	455	409	398	429	199	169	155	164	217	188
NR_024127	85028	SNHG12	1.31179	0.402822	3.12008e-13	4.14271e-12	142	162	186	124	54	55	69	70	77	68
NM_001081492	144501	KRT80	1.31226	0.40269	1.96557e-32	1.03054e-30	1866	1582	1643	1533	823	596	590	682	695	731
NM_001329868	11227	GALNT5	1.31539	0.401817	3.90036e-23	1.12724e-21	231	213	203	228	92	82	87	91	107	99
NM_152280	23208	SYT11	1.32436	0.399326	1.12454e-19	2.53378e-18	191	181	178	179	82	73	67	69	55	59
NM_006133	747	DAGLA	1.34065	0.394842	3.53928e-27	1.32182e-25	450	382	370	406	186	142	145	164	210	258
NM_001127213	4061	LY6E	1.34398	0.393932	1.22625e-26	4.37968e-25	412	404	452	336	178	149	149	159	179	164
NM_001320559	64651	CSRNP1	1.34624	0.393315	1.14449e-14	1.73348e-13	321	231	223	264	128	78	89	114	106	131
NM_001005209	130612	TMEM198	1.34632	0.393295	2.38357e-15	3.89125e-14	174	145	137	162	72	55	56	63	86	84
NM_001363626	4488	MSX2	1.35223	0.391686	6.66669e-17	1.21441e-15	212	205	203	197	103	93	64	62	123	136
NM_033518	92745	SLC38A5	1.35604	0.390654	7.1274e-51	7.98562e-49	1523	1360	1347	1390	626	512	508	552	687	634
NM_025045	80115	BAIAP2L2	1.37171	0.386432	1.50688e-18	3.08891e-17	192	205	179	230	78	92	74	66	96	104
NM_001149	288	ANK3	1.37275	0.386154	6.15899e-15	9.61343e-14	259	218	201	244	113	89	75	82	70	98
NM_021724	9572	NR1D1	1.37441	0.385711	1.09845e-16	1.97891e-15	260	225	221	230	120	94	71	76	81	83
NM_014146	7462	LAT2	1.37632	0.385199	2.67915e-17	5.06069e-16	263	218	232	205	116	79	75	89	104	117
NM_001286059	27314	RAB30	1.37988	0.38425	1.02618e-47	1.02355e-45	739	695	660	741	293	272	260	267	226	185
NM_001272003	57582	KCNT1	1.38222	0.383627	1.023e-14	1.55523e-13	176	135	130	154	66	44	53	65	99	100
NM_001013642	388610	TRNP1	1.38643	0.382509	2.37913e-19	5.23089e-18	254	218	201	246	102	84	78	85	65	69
NM_020770	57530	CGN	1.3994	0.379086	7.87566e-23	2.25227e-21	222	232	246	202	86	81	88	90	119	134
NM_001037332	26999	CYFIP2	1.40324	0.378079	1.68446e-43	1.37772e-41	698	683	647	702	285	274	238	236	221	252
NM_015993	51090	PLLP	1.4075	0.376964	5.09071e-19	1.08713e-17	189	166	161	177	68	55	66	74	72	73
NM_012449	26872	STEAP1	1.4085	0.376702	4.92661e-12	5.67532e-11	110	103	98	107	44	40	37	38	28	32
NM_001135805	6857	SYT1	1.41256	0.375645	6.41721e-55	8.07482e-53	1360	1254	1189	1331	545	488	444	460	383	372
NM_001079670	81617	CAB39L	1.4249	0.372444	1.43299e-21	3.73263e-20	205	222	224	209	71	76	88	86	89	72
NM_006080	10371	SEMA3A	1.4342	0.370053	9.76582e-61	1.45227e-58	1470	1428	1377	1452	571	545	505	510	328	303
NM_000238	3757	KCNH2	1.44088	0.368343	2.61007e-30	1.21294e-28	315	312	314	301	122	115	111	111	137	102
NM_006264	5783	PTPN13	1.4418	0.368108	5.09147e-11	5.35179e-10	154	120	102	157	67	52	38	41	56	57
NM_001142776	79094	CHAC1	1.46521	0.362184	3.15248e-16	5.49768e-15	240	177	167	209	86	55	67	84	97	102
NM_001143774	84457	PHYHIPL	1.46643	0.361878	2.04132e-22	5.62154e-21	261	254	251	255	92	88	95	98	55	41
NM_000873	3384	ICAM2	1.48772	0.356576	1.28683e-22	3.60444e-21	218	208	194	228	74	71	78	80	96	73
NM_001255976	56937	PMEPA1	1.49373	0.355092	2.2209e-29	9.56038e-28	448	377	393	369	165	119	128	150	130	104
NM_001005914	7869	SEMA3B	1.50363	0.352666	2.43115e-29	1.04107e-27	499	393	385	429	181	123	136	163	242	226
NM_001363648	283248	RCOR2	1.50385	0.352612	3.32347e-23	9.67355e-22	186	187	200	160	72	64	60	63	68	77
NM_001085437	79919	MAB21L4	1.51975	0.348746	8.73832e-14	1.23438e-12	162	120	106	156	58	40	42	50	54	54
NM_001363464	374378	GALNT18	1.52628	0.347171	5.78097e-34	3.30647e-32	242	249	246	242	83	83	88	88	90	81
NM_014403	27090	ST6GALNAC4	1.54538	0.342606	1.78664e-22	4.95354e-21	190	187	205	159	72	62	58	61	81	72
NM_021630	64236	PDLIM2	1.54581	0.342504	1.44353e-11	1.59765e-10	133	108	130	85	57	33	31	40	51	53
NM_001320126	57406	ABHD6	1.55062	0.341363	1.92392e-15	3.15345e-14	189	174	164	183	80	71	46	45	75	72
NM_001095	41	ASIC1	1.55147	0.341161	4.64942e-24	1.42961e-22	236	208	220	191	87	64	66	75	63	71
NM_001265	1045	CDX2	1.57276	0.336166	7.81507e-19	1.6306e-17	144	131	114	158	51	48	42	42	83	84
NM_004497	3171	FOXA3	1.58448	0.333444	8.13725e-15	1.25812e-13	272	210	188	266	85	61	81	97	136	151
NM_004428	1942	EFNA1	1.60634	0.328431	7.86299e-20	1.8065e-18	140	132	117	154	42	41	47	49	62	69
NM_183376	91947	ARRDC4	1.64225	0.320356	4.6994e-26	1.62179e-24	205	190	181	200	70	62	58	60	55	45
NM_001199741	1647	GADD45A	1.65899	0.316661	1.23216e-43	1.02835e-41	674	578	587	572	235	175	171	194	233	234
NM_001257135	3976	LIF	1.66801	0.314686	2.24586e-26	7.84995e-25	158	149	142	155	53	47	45	45	97	92
NM_001496	2676	GFRA3	1.6763	0.312885	1.81224e-19	4.00604e-18	372	315	307	326	135	102	80	88	74	80
NM_000189	3099	HK2	1.67679	0.312778	3.43581e-59	4.93009e-57	694	624	640	603	225	178	188	209	224	198
NM_018153	84168	ANTXR1	1.6821	0.311628	7.40537e-27	2.66822e-25	764	643	675	603	271	192	167	193	129	123
NM_001198	639	PRDM1	1.69249	0.309393	1.08756e-20	2.64609e-19	225	180	182	180	77	51	48	58	45	58
NM_014450	27240	SIT1	1.69847	0.308113	3.67432e-18	7.29423e-17	226	203	238	159	84	58	51	58	101	92
NM_001134363	282996	RBM20	1.7012	0.30753	2.26829e-44	2.01656e-42	648	571	566	566	218	170	161	178	159	211
NM_001819	1114	CHGB	1.75745	0.295771	7.71514e-32	3.8713e-30	216	212	216	194	73	65	55	56	45	46
NM_005472	10008	KCNE3	1.77486	0.292224	1.12204e-36	7.22612e-35	450	376	382	375	146	105	99	114	104	90
NM_001085377	4163	MCC	1.77683	0.291824	2.03137e-28	8.26596e-27	711	534	501	615	228	150	138	166	187	198
NM_020862	57622	LRFN1	1.78128	0.290925	8.32773e-17	1.50359e-15	159	130	136	125	49	33	33	40	41	43
NM_031459	83667	SESN2	1.80075	0.287025	2.48947e-14	3.70207e-13	125	109	123	92	39	26	31	37	42	50
NM_001354870	4609	MYC	1.82263	0.282704	7.17269e-52	8.38077e-50	2852	2398	2438	2370	911	660	594	676	663	592
NM_030968	114897	C1QTNF1	1.8675	0.274048	8.6599e-31	4.19109e-29	182	189	192	175	52	52	50	49	60	43
NM_002960	6274	S100A3	1.88374	0.270981	4.16373e-19	8.98168e-18	204	172	199	139	64	40	39	48	45	53
NM_001099267	23345	SYNE1	1.92412	0.263502	1.95878e-30	9.26063e-29	166	164	158	165	39	37	47	49	41	46
NM_020884	57644	MYH7B	1.93134	0.262186	8.53796e-76	1.83768e-73	2071	1796	1773	1819	585	445	436	486	735	800
NM_199351	387597	ILDR2	1.94554	0.259617	3.93324e-36	2.45572e-34	283	247	245	248	83	64	56	61	76	69
NM_001143668	347902	AMIGO2	1.96635	0.2559	3.72139e-50	4.0049e-48	334	308	302	308	89	75	76	81	73	70
NM_001204519	5026	P2RX5	1.96797	0.255612	8.72157e-39	6.20293e-37	369	297	284	324	101	71	71	83	98	99
NM_003246	7057	THBS1	1.98387	0.252811	1.06042e-92	3.94234e-90	1361	1228	1214	1234	360	293	296	322	376	330
NM_001083924	79098	C1orf116	1.98396	0.252794	1.54959e-87	4.6941e-85	949	888	846	909	261	229	206	214	237	272
NM_001402	1915	EEF1A1	1.99662	0.250586	5.48977e-32	2.8063e-30	1400	1197	1152	1256	377	291	300	341	198	232
NM_000280	5080	PAX6	1.99902	0.250169	2.92276e-18	5.87353e-17	232	154	119	249	57	37	43	53	66	63
NM_001171976	54825	CDHR2	2.01666	0.24713	1.03786e-17	2.00678e-16	147	110	97	141	39	27	25	29	44	42
NM_015082	23105	FSTL4	2.02039	0.246492	3.39018e-33	1.87353e-31	358	295	289	310	95	68	66	76	117	106
NM_182497	125115	KRT40	2.04896	0.241658	9.61809e-64	1.51281e-61	614	573	535	610	167	150	123	123	205	177
NM_033229	89870	TRIM15	2.06897	0.23833	1.24633e-15	2.06352e-14	139	97	108	92	28	13	25	38	27	44
NM_005556	3855	KRT7	2.08665	0.235427	2.91011e-21	7.4149e-20	139	112	131	93	35	21	23	30	29	27
NM_006500	4162	MCAM	2.20748	0.216512	1.22861e-29	5.40257e-28	221	181	197	162	56	36	32	38	41	35
NM_001306129	2335	FN1	2.28686	0.204921	3.05091e-32	1.57933e-30	194	186	195	164	35	28	41	47	30	50
NM_001039936	1124	CHN2	2.2899	0.20449	4.72314e-83	1.24615e-80	588	533	539	509	133	105	98	107	117	106
NM_001145320	9719	ADAMTSL2	2.31092	0.201532	4.85222e-67	8.26797e-65	371	346	352	324	84	69	62	65	112	112
NM_003068	6591	SNAI2	2.41063	0.188073	1.23206e-22	3.4629e-21	80	78	71	84	15	15	14	14	16	11
NM_004864	9518	GDF15	2.44406	0.183765	5.01577e-46	4.7154e-44	307	280	274	273	71	58	39	40	65	59
NM_006931	6515	SLC2A3	2.66356	0.15783	9.2861e-30	4.19619e-28	246	213	200	221	52	41	23	23	39	33
NM_001242581	54453	RIN2	2.77779	0.145815	1.13299e-38	7.98854e-37	154	131	140	120	21	14	20	24	28	27
NM_001042459	11259	FILIP1L	2.84118	0.139546	8.29183e-47	8.07368e-45	202	189	189	172	35	28	20	21	16	20
NM_002507	4804	NGFR	2.96	0.128514	1.65017e-51	1.90095e-49	534	403	367	459	82	53	41	48	74	89

## Sheet: EV vs dN Myb
Supplementary Table 2. SW620 cells expressing ∆N Myb RNA-seq data. Significantly differentially expressed genes when comparing empty vector to ∆N Myb, with greater than a 2-fold change and a Bonferonni corrected P-value less than 0.05.
ID	EntrezGene	Symbol	log2FC	FC	PValue	AdjPVal	SW6201aEV	SW6201bEV	SW6201cEV	SW6201dEV	SW6202aMYB	SW6202aNFMyb	SW6202bMYB	SW6202bNFMyb	SW6203adN	SW6203bdN
NM_020070	3543	IGLL1	-7.25883	153.153	7.35487e-59	1.30773e-56	0	1	2	0	55	82	98	84	138	122
NM_001204813	4907	NT5E	-5.63889	49.8282	1.19061e-29	5.41e-28	1	0	0	2	163	141	167	202	45	41
NM_019089	54626	HES2	-5.61386	48.9713	4.86476e-191	1.98944e-187	14	22	27	17	402	739	691	520	960	1099
NM_001135685	4058	LTK	-5.53794	46.4607	4.1558e-69	1.0622e-66	2	2	1	8	49	109	103	73	166	160
NM_001080442	146167	SLC38A8	-4.42928	21.5449	4.41387e-70	1.20702e-67	8	8	10	6	107	102	103	108	161	191
NM_001365906	89932	PAPLN	-4.28014	19.429	5.51195e-59	1.04842e-56	9	12	13	11	68	109	114	91	201	244
NM_001308047	158471	PRUNE2	-4.24082	18.9067	1.06721e-73	3.3572e-71	10	10	14	7	314	275	313	355	170	219
NM_001130831	8522	GAS7	-4.17874	18.1104	1.53247e-91	7.37297e-89	15	18	24	13	283	346	331	306	311	335
NM_004245	9333	TGM5	-3.72282	13.2033	4.45177e-37	3.03426e-35	12	7	6	14	109	74	100	130	137	132
NM_001040059	968	CD68	-3.71017	13.0879	4.28947e-201	3.50835e-197	96	96	92	111	562	642	665	632	1349	1231
NM_001271995	84699	CREB3L3	-3.67749	12.7948	3.97453e-45	4.01329e-43	9	10	8	13	82	111	98	85	142	118
NM_001136023	4778	NFE2	-3.67018	12.7302	2.53522e-151	5.1839e-148	63	67	69	70	901	1103	981	902	871	873
NM_001267560	27134	TJP3	-3.66497	12.6843	4.19645e-61	9.5341e-59	14	21	24	17	121	216	200	151	253	259
NM_005502	19	ABCA1	-3.58262	11.9806	2.03932e-33	1.127e-31	8	5	5	9	164	129	157	190	107	92
NM_001308379	51364	ZMYND10	-3.56037	11.7972	4.31168e-40	3.49161e-38	11	11	15	8	121	105	99	106	157	107
NM_001018016	4582	MUC1	-3.52305	11.4959	1.95996e-190	5.34351e-187	171	181	191	180	1259	1432	1455	1391	1995	2180
NM_006039	9902	MRC2	-3.4616	11.0165	5.36254e-29	2.33299e-27	5	8	22	1	96	76	73	81	76	114
NM_000193	6469	SHH	-3.40059	10.5604	6.43648e-29	2.7854e-27	11	12	9	21	58	93	109	91	122	161
NM_007129	7546	ZIC2	-3.36406	10.2963	1.45138e-25	4.96686e-24	11	12	19	6	139	115	82	88	96	154
NM_013313	29799	YPEL1	-3.31405	9.94555	6.1766e-108	4.59258e-105	44	52	55	50	257	346	341	297	495	518
NM_003015	6425	SFRP5	-3.28495	9.74696	4.10681e-151	6.71793e-148	264	278	290	283	1546	1770	1967	1887	2936	2561
NM_001164407	727910	TLCD2	-3.27684	9.6923	2.90917e-33	1.59692e-31	12	11	8	20	64	80	73	67	106	136
NM_001143941	221662	RBM24	-3.26806	9.63347	2.11562e-34	1.27233e-32	11	10	11	11	144	146	123	123	106	102
NM_002975	6320	CLEC11A	-2.95956	7.77887	1.71967e-93	9.37678e-91	238	253	268	249	1083	1219	1366	1316	2160	1824
NM_001317184	999	CDH1	-2.946	7.70609	6.54553e-115	5.35359e-112	112	122	118	133	786	1010	981	886	879	1004
NM_139021	225689	MAPK15	-2.8873	7.39887	2.7006e-31	1.34684e-29	30	25	30	21	81	52	49	59	188	232
NM_002591	5105	PCK1	-2.81528	7.03854	2.02099e-25	6.80234e-24	17	10	11	13	303	179	198	274	88	93
NM_001130172	4602	MYB	-2.78541	6.89432	6.60113e-120	6.74883e-117	621	699	712	722	6813	9123	9436	8541	4755	4797
NM_006762	7805	LAPTM5	-2.78244	6.88013	4.79391e-53	6.42777e-51	35	38	42	35	250	281	268	256	285	239
NM_032951	51085	MLXIPL	-2.77192	6.83015	3.70917e-84	1.51687e-81	141	131	113	175	506	553	542	523	945	988
NM_001852	1298	COL9A2	-2.75338	6.74294	1.55536e-27	6.14555e-26	19	18	13	31	57	76	84	75	150	119
NM_001018060	150209	AIFM3	-2.7291	6.63041	1.22601e-59	2.44575e-57	38	42	46	37	117	127	128	122	268	275
NM_014585	30061	SLC40A1	-2.68757	6.44229	6.03606e-58	1.00753e-55	54	61	56	71	184	256	248	211	416	369
NM_001034915	54845	ESRP1	-2.66922	6.36083	6.21562e-118	5.64862e-115	908	841	746	1082	2709	2853	2875	2825	5396	6054
NM_001362531	1152	CKB	-2.65753	6.30953	4.6384e-106	3.16146e-103	94	97	115	82	763	770	712	716	620	614
NM_015982	51087	YBX2	-2.64813	6.26854	4.42726e-70	1.20702e-67	66	69	64	82	246	305	333	307	433	444
NM_031475	83715	ESPN	-2.61356	6.12013	6.89675e-84	2.68612e-81	111	127	129	125	333	418	426	382	775	735
NM_014668	9687	GREB1	-2.48529	5.59948	2.03936e-31	1.02331e-29	26	29	35	23	113	117	120	118	173	150
NM_001278613	5097	PCDH1	-2.45732	5.49196	4.82451e-86	2.07682e-83	117	117	124	112	309	303	273	270	660	646
NM_001024215	54751	FBLIM1	-2.42837	5.38284	1.94386e-93	9.93677e-91	115	109	106	123	472	480	495	502	580	652
NM_004335	684	BST2	-2.32599	5.01411	2.1394e-25	7.17137e-24	30	34	41	27	71	78	86	83	182	157
NM_001170938	51477	ISYNA1	-2.29634	4.91211	8.24097e-52	1.05317e-49	70	69	70	71	185	186	196	197	365	333
NM_015855	51352	WT1-AS	-2.25356	4.76858	1.09309e-33	6.1658e-32	39	45	48	40	95	112	121	112	220	192
NM_152309	118788	PIK3AP1	-2.24603	4.74377	4.25323e-59	8.28267e-57	93	81	95	75	859	698	784	911	428	396
NM_001294345	4815	NINJ2	-2.24187	4.73011	3.24986e-37	2.29143e-35	71	63	53	90	236	254	274	271	357	309
NM_001319099	22979	EFR3B	-2.22833	4.68591	2.77903e-90	1.26276e-87	140	138	136	149	509	535	535	529	632	697
NM_001039355	123096	SLC25A29	-2.2162	4.64667	6.95454e-59	1.26403e-56	190	222	207	242	461	641	659	565	1035	976
NM_001317896	201895	SMIM14	-2.20861	4.62231	2.16636e-27	8.39745e-26	41	40	46	34	127	111	135	148	173	208
NM_031308	83481	EPPK1	-2.19674	4.58443	6.5058e-23	1.76781e-21	45	60	59	55	125	197	177	141	202	303
NM_016441	51232	CRIM1	-2.18324	4.54172	6.76811e-34	3.87107e-32	43	45	44	49	185	214	238	230	197	219
NM_001135242	10397	NDRG1	-2.17689	4.52178	5.75028e-19	1.09887e-17	18	20	19	21	111	142	133	120	95	88
NM_000022	100	ADA	-2.14643	4.4273	2.59811e-79	8.85415e-77	122	115	118	122	872	872	800	815	529	535
NM_080621	140700	SAMD10	-2.13232	4.38422	5.36327e-46	5.62387e-44	85	93	109	74	203	203	205	203	396	403
NM_020956	57716	PRX	-2.1214	4.35117	3.77339e-28	1.52785e-26	41	50	64	34	150	167	163	155	194	220
NM_053279	83648	FAM167A	-2.11778	4.34025	8.45863e-32	4.35114e-30	52	44	41	56	141	129	144	153	214	209
NM_032306	84266	ALKBH7	-2.09561	4.27407	2.1221e-42	1.90733e-40	83	90	88	95	223	269	267	245	373	394
NM_001267036	23428	SLC7A8	-2.08973	4.2567	2.41901e-137	3.29751e-134	925	890	867	991	3405	3539	3334	3288	3982	3888
NM_001162383	9181	ARHGEF2	-2.07881	4.22459	7.61405e-136	8.89647e-133	903	859	851	926	2633	2595	2508	2534	3542	3985
NM_001199264	10110	SGK2	-2.06169	4.17476	2.59926e-37	1.84864e-35	66	77	81	71	196	247	218	192	311	308
NM_001346445	79026	AHNAK	-2.04978	4.14043	6.73529e-70	1.77703e-67	1231	1239	1214	1333	5834	6444	6186	6024	4318	6144
NM_021232	58510	PRODH2	-2.04238	4.11925	1.01016e-19	2.08638e-18	46	42	37	54	115	115	102	100	182	196
NM_001031628	57228	SMAGP	-2.04236	4.11917	3.14862e-65	7.57427e-63	235	231	227	252	498	517	615	618	1040	921
NM_002564	5029	P2RY2	-2.04158	4.11696	3.29613e-19	6.465e-18	42	41	41	43	97	95	106	109	180	182
NM_000187	3081	HGD	-2.03508	4.09847	5.13922e-34	3.00241e-32	69	78	80	76	169	205	244	228	333	296
NM_001288749	80975	TMPRSS5	-2.0221	4.06175	4.8309e-25	1.55559e-23	58	70	81	56	147	176	203	188	276	267
NM_001308353	10267	RAMP1	-1.99474	3.98545	2.90137e-38	2.21778e-36	78	90	108	69	207	222	219	210	367	325
NM_001318144	360	AQP3	-1.99416	3.98384	3.1371e-33	1.71055e-31	59	66	63	71	205	266	272	244	258	263
NM_001256658	8463	TEAD2	-1.99032	3.97324	1.25416e-55	1.97265e-53	98	96	94	106	379	402	395	389	407	382
NM_001034954	10580	SORBS1	-1.98932	3.9705	6.00065e-23	1.64145e-21	41	33	31	44	190	170	196	217	157	145
NM_005953	4502	MT2A	-1.98148	3.94899	1.39244e-28	5.84038e-27	55	50	50	59	297	298	333	347	247	181
NM_021615	4166	CHST6	-1.95934	3.88884	7.35829e-26	2.58298e-24	46	52	53	49	126	152	138	125	176	217
NM_001033081	4610	MYCL	-1.94598	3.853	9.66534e-18	1.61993e-16	39	56	57	50	123	212	210	162	197	195
NM_031430	83547	RILP	-1.91841	3.78005	3.73782e-17	5.95938e-16	31	32	27	41	72	88	99	92	117	132
NM_000118	2022	ENG	-1.91477	3.77053	9.76458e-13	9.41798e-12	38	26	20	47	95	78	63	69	107	142
NM_001100878	642475	MROH6	-1.91183	3.76286	1.25945e-28	5.33709e-27	79	95	99	87	141	181	180	157	339	343
NM_004004	2706	GJB2	-1.90614	3.74805	3.45413e-19	6.75869e-18	36	34	28	48	76	88	88	82	132	145
NM_000504	2159	F10	-1.90362	3.74152	5.3167e-23	1.46415e-21	71	85	88	79	154	202	229	204	300	311
NM_001301738	340061	TMEM173	-1.89506	3.71937	3.6255e-49	4.06205e-47	150	154	156	158	304	324	366	359	622	532
NM_001270483	7263	TST	-1.88622	3.69665	2.42102e-45	2.47519e-43	222	221	223	230	511	524	628	638	850	829
NR_033963	441307	HRAT92	-1.8802	3.68126	3.47466e-21	8.3586e-20	41	42	38	50	81	97	88	79	169	147
NM_002386	4157	MC1R	-1.87948	3.67943	1.75007e-35	1.1096e-33	98	99	88	122	224	267	286	267	367	388
NM_001346590	3638	INSIG1	-1.84839	3.60099	1.77175e-21	4.33866e-20	101	105	89	137	254	329	335	300	401	388
NM_014033	25840	METTL7A	-1.8472	3.598	1.24512e-37	9.25803e-36	156	153	140	177	258	276	262	251	515	622
NM_001012329	56998	CTNNBIP1	-1.84021	3.58063	2.15523e-55	3.32596e-53	212	222	215	241	592	686	765	731	814	794
NM_001162530	79729	SH3D21	-1.83891	3.57739	2.47833e-32	1.2911e-30	97	109	107	108	155	186	192	176	329	426
NM_001163264	9468	PCYT1B	-1.81679	3.52297	4.65431e-24	1.37926e-22	60	61	70	52	216	205	185	189	212	221
NM_006822	10966	RAB40B	-1.81054	3.50774	5.73749e-16	8.14703e-15	49	43	36	61	66	65	66	66	192	143
NM_145754	90990	KIFC2	-1.80747	3.50027	2.08106e-11	1.66873e-10	43	43	36	56	58	67	68	63	161	161
NM_003088	6624	FSCN1	-1.80647	3.49787	3.15349e-94	1.84231e-91	739	756	799	731	2133	2220	2230	2199	2823	2508
NM_020962	57722	IGDCC4	-1.80642	3.49772	3.72044e-21	8.89312e-20	57	63	70	54	131	141	159	155	223	213
NM_001321225	10013	HDAC6	-1.79982	3.48176	4.77001e-68	1.18224e-65	611	628	666	594	1318	1344	1325	1306	2221	2178
NM_001150	290	ANPEP	-1.79497	3.47009	1.03879e-16	1.59404e-15	43	39	42	38	80	67	55	58	154	133
NM_001100873	123775	C16orf46	-1.78604	3.44867	4.1346e-15	5.24293e-14	31	36	35	37	88	120	98	83	109	135
NM_001345843	79173	C19orf57	-1.77687	3.42682	8.28779e-23	2.2298e-21	78	66	65	74	194	161	152	166	231	266
NM_001130713	51176	LEF1	-1.75829	3.38297	2.45271e-11	1.94901e-10	23	26	21	35	92	144	153	128	79	102
NM_001303524	84617	TUBB6	-1.75545	3.37632	3.32597e-61	7.77232e-59	205	211	209	221	686	768	734	700	730	709
NM_001256317	64699	TMPRSS3	-1.75436	3.37378	5.09679e-45	5.08374e-43	134	143	148	140	283	313	337	324	490	471
NM_001136201	79763	ISOC2	-1.74752	3.35781	4.34971e-30	2.04462e-28	283	288	272	323	466	519	576	552	1055	936
NM_001284351	6550	SLC9A3	-1.74487	3.35165	2.45319e-17	3.97319e-16	55	57	57	59	83	89	105	103	173	217
NM_001170538	199221	DZIP1L	-1.74416	3.34999	4.17143e-16	6.00671e-15	58	44	37	65	96	78	70	77	171	176
NM_001098634	54502	RBM47	-1.73332	3.32492	4.57719e-60	9.3592e-58	458	503	505	511	1301	1573	1700	1581	1703	1606
NM_001272104	79957	PAQR6	-1.72761	3.31178	1.85592e-16	2.79447e-15	35	38	37	39	53	61	58	53	129	117
NM_002966	6281	S100A10	-1.7271	3.31062	5.01863e-51	6.03638e-49	817	858	860	889	2242	2544	2806	2698	3002	2739
NM_178820	126433	FBXO27	-1.72388	3.30323	2.80434e-42	2.49312e-40	147	164	179	144	395	445	448	426	483	571
NM_001306	1365	CLDN3	-1.70532	3.26101	1.42716e-20	3.1463e-19	79	87	101	71	185	191	161	153	297	261
NM_002334	4038	LRP4	-1.70185	3.25318	1.80115e-80	6.40504e-78	498	524	521	539	1200	1353	1343	1272	1687	1725
NM_001113490	154796	AMOT	-1.70113	3.25157	6.08912e-26	2.15669e-24	64	65	68	64	171	178	175	173	219	209
NM_001080847	80022	MYO15B	-1.69331	3.23398	2.55463e-102	1.60726e-99	1346	1395	1423	1394	3343	3614	3584	3465	4506	4540
NM_001142651	54492	NEURL1B	-1.68633	3.21838	4.06511e-33	2.20189e-31	130	126	137	119	263	241	287	307	429	405
NM_001162995	643008	SMIM5	-1.68301	3.21098	1.07323e-10	7.86558e-10	37	41	31	61	89	141	124	99	125	154
NM_017525	55561	CDC42BPG	-1.68119	3.20692	2.60445e-26	9.46747e-25	187	146	133	188	355	279	258	288	519	544
NM_024496	64207	IRF2BPL	-1.67777	3.19932	4.96094e-44	4.71809e-42	791	912	874	935	1116	1431	1474	1300	2714	2965
NM_001024844	3732	CD82	-1.66513	3.17143	2.33428e-70	6.81859e-68	719	720	798	652	2015	1933	1974	2032	2329	2286
NM_001164189	10226	PLIN3	-1.65104	3.14061	2.81151e-56	4.5089e-54	610	689	760	599	1668	1903	1933	1825	2134	2067
NM_001282386	3417	IDH1	-1.64908	3.13634	1.05699e-29	4.88424e-28	98	107	110	104	337	397	351	323	312	349
NM_004951	1880	GPR183	-1.64451	3.12642	1.37049e-08	7.25518e-08	24	19	15	33	153	163	159	162	73	75
NM_000597	3485	IGFBP2	-1.64137	3.11962	5.46524e-14	6.1826e-13	35	39	39	41	97	126	145	132	124	118
NM_002676	5372	PMM1	-1.63984	3.11631	3.14536e-15	4.03228e-14	63	84	99	60	125	165	142	120	236	246
NM_001010883	284611	FAM102B	-1.63022	3.09559	2.06442e-13	2.19e-12	47	64	81	42	157	203	204	182	179	186
NM_001114172	8503	PIK3R3	-1.6287	3.09235	1.9725e-42	1.79256e-40	182	191	191	198	434	491	539	517	611	574
NM_145040	112464	CAVIN3	-1.62262	3.07935	7.61752e-82	2.83198e-79	1275	1260	1260	1321	3318	3426	3471	3455	3940	3998
NM_004173	6545	SLC7A4	-1.61678	3.0669	1.41773e-22	3.77707e-21	71	82	78	86	119	157	156	136	243	248
NM_139055	170689	ADAMTS15	-1.61617	3.06559	3.78046e-36	2.51385e-34	105	106	108	107	277	290	290	287	320	339
NM_001024628	8829	NRP1	-1.6158	3.06482	5.65465e-27	2.12153e-25	175	150	160	152	806	653	608	685	436	557
NM_000418	3566	IL4R	-1.61455	3.06217	2.25497e-39	1.7734e-37	163	166	154	189	346	395	356	331	510	525
NM_001320605	3385	ICAM3	-1.60118	3.03391	2.39186e-16	3.55691e-15	72	72	57	105	153	197	187	167	216	250
NM_016116	51666	ASB4	-1.60038	3.03224	7.46078e-31	3.58951e-29	84	90	98	83	428	485	479	461	287	257
NM_001039656	9633	TESMIN	-1.59914	3.02962	1.32681e-31	6.78249e-30	101	98	96	107	250	257	274	276	318	296
NM_000612	3481	IGF2	-1.59418	3.01923	1.74965e-15	2.31935e-14	49	45	47	45	57	48	57	63	140	145
NM_004929	793	CALB1	-1.59194	3.01454	1.47605e-24	4.55571e-23	117	112	99	146	689	809	813	785	337	383
NM_000611	966	CD59	-1.59172	3.01409	3.88941e-36	2.56545e-34	526	614	628	584	1111	1407	1584	1440	1770	1815
NM_001330227	4925	NUCB2	-1.58906	3.00854	8.15332e-39	6.29113e-37	176	184	212	158	935	957	951	962	554	555
NM_001252507	56967	C14orf132	-1.58486	2.99979	2.61735e-29	1.16344e-27	103	110	114	105	206	223	234	226	304	350
NM_001278529	55701	ARHGEF40	-1.5834	2.99676	5.95232e-18	1.03144e-16	96	74	77	81	224	155	155	186	260	240
NM_001001396	493	ATP2B4	-1.58331	2.99657	1.03461e-10	7.5961e-10	39	27	23	42	158	121	134	159	111	93
NM_001844	1280	COL2A1	-1.58298	2.99588	7.28387e-16	1.02362e-14	42	48	48	46	77	93	92	84	143	136
NM_000581	2876	GPX1	-1.58224	2.99434	1.87791e-44	1.807e-42	3470	3497	3460	3633	5536	5739	6032	5945	10304	11017
NM_000911	4985	OPRD1	-1.57889	2.9874	4.70174e-26	1.68665e-24	108	99	93	115	238	229	241	250	281	346
NM_001258	1018	CDK3	-1.57404	2.97738	4.16647e-13	4.24378e-12	63	67	60	79	74	91	116	108	194	213
NM_001033083	64081	PBLD	-1.56413	2.95699	2.28971e-14	2.70629e-13	65	68	64	77	149	175	180	168	216	198
NM_001190942	8743	TNFSF10	-1.56399	2.9567	3.76661e-13	3.86054e-12	39	51	53	45	136	203	207	174	130	152
NM_020702	57462	MYORG	-1.56209	2.95282	4.05384e-37	2.80986e-35	227	255	250	259	407	501	479	429	738	737
NM_152742	221914	GPC2	-1.557	2.94241	1.34963e-08	7.15402e-08	35	57	60	43	37	66	69	51	125	162
NM_001199096	8938	BAIAP3	-1.55465	2.93763	1.67407e-16	2.53091e-15	62	75	83	62	94	114	127	117	207	211
NM_001145338	9278	ZBTB22	-1.55091	2.93002	3.36297e-29	1.4788e-27	95	95	94	100	177	184	176	172	279	289
NM_032023	83937	RASSF4	-1.541	2.90996	5.23608e-18	9.13132e-17	77	70	61	92	134	139	138	135	227	214
NM_138435	113828	FAM83F	-1.5408	2.90956	3.44494e-38	2.60891e-36	310	335	355	308	663	721	718	690	922	999
NM_001366261	55890	GPRC5C	-1.5403	2.90855	1.13104e-58	1.96825e-56	510	506	492	543	778	803	823	809	1477	1531
NM_001042771	3932	LCK	-1.53902	2.90597	8.40805e-49	9.29317e-47	629	650	728	579	1743	1741	1973	2024	1951	1833
NM_152375	127707	KLHDC7A	-1.52966	2.88718	2.03551e-10	1.4266e-09	66	57	61	55	80	59	66	77	166	196
NM_001166283	56963	RGMA	-1.52799	2.88384	6.49348e-55	9.36162e-53	488	473	458	515	969	985	899	882	1418	1392
NM_001166278	1741	DLG3	-1.52121	2.87031	3.72625e-47	4.01013e-45	465	511	559	459	1503	1688	1841	1785	1446	1433
NM_001318336	55691	FRMD4A	-1.51718	2.8623	1.23389e-37	9.25803e-36	186	192	180	214	497	577	520	482	538	578
NM_001145031	5328	PLAU	-1.50578	2.83979	1.23197e-17	2.03561e-16	61	60	70	50	187	166	159	169	171	174
NM_004195	8784	TNFRSF18	-1.50369	2.83568	1.86681e-25	6.30935e-24	137	152	164	135	204	225	238	226	448	394
NM_015541	26018	LRIG1	-1.50333	2.83495	1.42246e-72	4.30901e-70	930	918	904	983	2258	2355	2468	2460	2581	2748
NM_001142393	4739	NEDD9	-1.50264	2.8336	6.34289e-23	1.72928e-21	76	85	87	82	215	259	261	241	231	243
NM_004995	4323	MMP14	-1.50191	2.83217	6.69779e-14	7.49401e-13	52	45	51	43	149	117	136	158	130	144
NM_001130082	5364	PLXNB1	-1.49629	2.82116	4.95421e-55	7.36736e-53	1423	1348	1281	1503	2037	1989	1982	1996	3763	4142
NM_007225	11248	NXPH3	-1.49554	2.8197	2.20265e-10	1.53716e-09	54	40	32	63	102	83	95	109	132	136
NM_001197097	5646	PRSS3	-1.4954	2.81943	1.04491e-25	3.62133e-24	185	156	145	187	247	208	190	202	467	488
NM_001080519	57597	BAHCC1	-1.49467	2.818	1.63938e-33	9.12145e-32	194	212	200	228	345	423	443	405	554	626
NM_014550	29775	CARD10	-1.49201	2.81281	3.71747e-60	7.79619e-58	1575	1533	1550	1549	2839	2747	2465	2463	4215	4583
NM_014315	23588	KLHDC2	-1.48943	2.80777	4.7381e-13	4.7608e-12	79	87	96	78	195	218	256	249	263	225
NM_032853	84939	MUM1	-1.48459	2.79837	9.41813e-53	1.24243e-50	429	436	416	479	759	837	867	832	1212	1266
NM_001320714	9980	DOP1B	-1.48388	2.797	4.39596e-53	5.99243e-51	340	353	369	338	691	723	761	752	977	994
NR_104171	339539	LOC339539	-1.48096	2.79134	4.19731e-13	4.26457e-12	49	48	45	55	131	144	117	109	152	126
NM_001124	133	ADM	-1.46697	2.76441	1.16195e-08	6.23595e-08	42	37	45	32	120	91	109	129	111	116
NM_001135581	6509	SLC1A4	-1.46246	2.75578	3.42595e-12	3.07922e-11	60	69	67	72	139	185	209	187	198	175
NM_001308339	160518	DENND5B	-1.45132	2.73458	1.79523e-28	7.45341e-27	247	254	244	278	565	639	731	712	634	773
NM_001277285	22997	IGSF9B	-1.44481	2.72227	1.26184e-19	2.58661e-18	121	107	106	116	234	202	226	248	272	348
NM_004273	9469	CHST3	-1.43887	2.71109	3.70578e-13	3.80774e-12	47	52	49	55	72	88	87	78	147	133
NM_032409	65018	PINK1	-1.42312	2.68164	1.17795e-35	7.5862e-34	276	254	253	271	645	593	576	603	667	762
NM_001159587	135228	CD109	-1.42069	2.67714	5.67467e-45	5.59195e-43	339	344	372	322	1332	1361	1310	1316	915	942
NM_002305	3956	LGALS1	-1.41678	2.66988	6.52417e-55	9.36162e-53	622	613	662	587	2256	2223	2342	2419	1742	1598
NM_001135053	59307	SIGIRR	-1.41246	2.6619	1.84625e-24	5.63451e-23	145	149	152	145	349	367	306	293	379	412
NM_001136199	57655	GRAMD1A	-1.41062	2.65852	4.94572e-42	4.3033e-40	316	309	303	326	551	554	494	485	816	864
NM_001201472	79585	CORO7	-1.41003	2.65743	5.40341e-35	3.3229e-33	379	416	422	404	757	880	806	741	1062	1109
NM_001127198	11322	TMC6	-1.40668	2.65125	3.47646e-41	2.96188e-39	430	410	447	384	1124	1019	968	1015	1124	1114
NM_001083926	80150	ASRGL1	-1.40371	2.64582	7.69606e-15	9.49413e-14	57	62	63	60	125	141	135	127	148	174
NM_001144994	257407	C2orf72	-1.40103	2.6409	6.59713e-21	1.52855e-19	141	134	121	163	159	164	196	196	370	373
NM_001165966	83394	PITPNM3	-1.40006	2.63913	1.05329e-16	1.61025e-15	73	70	66	79	145	151	142	139	181	203
NM_001129742	119395	CALHM3	-1.39866	2.63657	2.13721e-23	6.11197e-22	129	146	144	149	258	326	342	309	382	372
NM_001540	3315	HSPB1	-1.39705	2.63363	1.51625e-60	3.35174e-58	1356	1407	1463	1341	2395	2487	2282	2206	3690	3690
NM_001042724	5819	NECTIN2	-1.39638	2.63241	1.57809e-37	1.15243e-35	869	743	744	815	2007	1671	1564	1705	2131	2084
NM_000755	1384	CRAT	-1.39433	2.62867	4.01253e-51	4.89828e-49	371	381	397	367	737	760	767	758	976	1029
NM_001080852	728743	LOC728743	-1.39279	2.62586	6.62452e-17	1.03996e-15	99	99	99	101	175	179	164	159	266	268
NM_000903	1728	NQO1	-1.39175	2.62396	9.04992e-35	5.52383e-33	1316	1432	1458	1402	3149	3652	3632	3406	3634	3788
NM_152288	93129	ORAI3	-1.39156	2.62362	7.56159e-23	2.04113e-21	335	395	469	299	446	486	532	507	1071	904
NM_001346505	23328	SASH1	-1.3752	2.59404	3.79338e-27	1.43639e-25	180	166	170	172	411	374	406	433	433	466
NM_001128141	1800	DPEP1	-1.37422	2.59228	3.00752e-31	1.48509e-29	228	245	264	222	507	545	490	467	653	602
NM_025165	80237	ELL3	-1.37323	2.5905	8.02562e-10	5.12024e-09	56	72	67	74	83	128	129	104	166	186
NM_012121	23580	CDC42EP4	-1.37125	2.58695	4.20118e-34	2.47205e-32	280	263	280	256	645	582	555	582	709	702
NM_017600	55592	GOLGA2P5	-1.37093	2.58637	2.19338e-09	1.30756e-08	111	90	71	140	172	164	185	195	239	306
NM_000820	2621	GAS6	-1.35856	2.56428	2.46455e-37	1.76821e-35	657	735	728	741	1175	1439	1517	1385	1931	1760
NR_026943	642852	LOC642852	-1.35765	2.56267	9.11091e-17	1.41133e-15	182	170	163	185	284	269	205	202	430	478
NM_181501	3672	ITGA1	-1.35689	2.56133	4.27098e-14	4.90622e-13	57	59	68	49	221	215	199	203	144	158
NM_006656	10825	NEU3	-1.35614	2.56	4.63136e-35	2.89159e-33	310	334	334	337	607	703	734	689	875	826
NM_005308	2869	GRK5	-1.35497	2.55791	2.30689e-12	2.12717e-11	77	86	96	71	201	217	187	178	172	256
NM_000018	37	ACADVL	-1.35397	2.55615	2.40328e-53	3.3316e-51	2871	2845	2813	3009	6016	6235	6490	6457	7366	7494
NM_000391	1200	TPP1	-1.35012	2.54933	1.89432e-60	4.07727e-58	757	783	791	788	1623	1754	1750	1695	1978	2026
NM_006045	10079	ATP9A	-1.34605	2.54215	4.54292e-43	4.17489e-41	672	658	692	649	2378	2364	2317	2361	1733	1694
NM_001040667	3299	HSF4	-1.34242	2.53577	1.4798e-15	1.98741e-14	78	81	76	88	79	86	84	79	192	220
NM_001042678	389	RHOC	-1.34229	2.53553	1.55279e-31	7.88838e-30	419	431	480	384	893	879	952	970	1170	1023
NM_001619	156	GRK2	-1.33526	2.52321	6.85143e-58	1.12076e-55	2713	2856	2972	2715	4570	4830	5041	4926	6997	7298
NM_001346077	90313	TP53I13	-1.3346	2.52206	7.48044e-10	4.77988e-09	56	51	49	57	100	92	72	73	143	130
NM_001161440	5794	PTPRH	-1.32828	2.51103	2.74972e-09	1.61711e-08	52	43	40	51	82	66	65	73	100	138
NM_001006946	6382	SDC1	-1.32468	2.50478	6.85767e-54	9.67049e-52	937	948	945	991	2277	2442	2552	2508	2452	2369
NM_016154	53916	RAB4B	-1.32329	2.50237	1.56817e-09	9.58598e-09	56	74	89	52	117	150	121	104	172	171
NM_001204883	339122	RAB43	-1.32142	2.49912	1.17127e-07	5.38493e-07	29	34	29	41	56	82	100	87	84	82
NM_017617	4851	NOTCH1	-1.3189	2.49475	1.47603e-44	1.4372e-42	1109	1168	1174	1148	1814	1964	1777	1683	2669	3113
NM_001193397	5524	PTPA	-1.31395	2.48621	1.03106e-52	1.33858e-50	1988	1847	1813	1994	2353	2164	2250	2328	5049	4516
NM_002872	5880	RAC2	-1.31301	2.4846	2.33275e-17	3.79316e-16	94	108	114	98	168	200	221	206	246	271
NM_005456	9479	MAPK8IP1	-1.31163	2.48222	1.51545e-15	2.02862e-14	102	102	126	78	231	193	212	234	265	249
NM_001142853	55502	HES6	-1.30578	2.47217	3.52911e-39	2.74901e-37	1153	1189	1228	1145	1686	1726	1775	1752	2869	3020
NM_001190880	81888	HYI	-1.30468	2.47029	4.3376e-15	5.47488e-14	92	83	76	99	146	139	137	140	195	242
NM_001004336	440465	BAIAP2-DT	-1.30372	2.46864	5.25788e-20	1.10836e-18	123	109	102	130	206	190	201	211	293	285
NM_001012505	27086	FOXP1	-1.29612	2.45567	4.1911e-25	1.3549e-23	293	327	312	350	1071	1415	1253	1103	744	843
NM_032552	153090	DAB2IP	-1.29474	2.45333	3.92197e-55	5.94034e-53	701	692	683	726	1173	1190	1206	1201	1705	1756
NM_005907	4121	MAN1A1	-1.29368	2.45153	3.44348e-24	1.02789e-22	164	185	193	173	350	415	447	418	438	444
NM_001304797	79879	CCDC134	-1.29337	2.451	1.32656e-22	3.54574e-21	155	149	136	178	255	269	272	266	390	373
NM_001278682	7050	TGIF1	-1.29029	2.44577	6.12295e-36	4.00637e-34	356	367	354	394	894	1012	950	898	880	931
NM_021977	6581	SLC22A3	-1.2885	2.44275	2.84912e-11	2.24499e-10	62	75	78	68	98	126	133	118	173	177
NM_001303007	23564	DDAH2	-1.28609	2.43866	5.3172e-28	2.14233e-26	358	355	329	413	639	703	745	720	925	862
NM_001135775	11094	CACFD1	-1.28598	2.43848	1.40689e-28	5.87088e-27	251	246	255	239	410	390	363	366	620	602
NM_138801	130589	GALM	-1.27825	2.42545	1.62981e-11	1.32244e-10	87	71	63	92	149	126	140	156	169	213
NM_174936	255738	PCSK9	-1.2754	2.42066	4.34126e-37	2.98379e-35	281	296	299	292	424	461	454	434	709	714
NM_000213	3691	ITGB4	-1.27392	2.41817	6.65534e-59	1.23714e-56	5317	5268	5382	5304	12578	12702	12387	12400	12711	13179
NM_000120	2052	EPHX1	-1.26908	2.41008	3.86046e-21	9.1521e-20	141	145	146	149	339	370	384	375	344	363
NM_005797	10205	MPZL2	-1.26794	2.40817	8.75856e-09	4.79172e-08	69	96	91	94	121	210	216	166	203	220
NM_001309192	2048	EPHB2	-1.26743	2.40732	6.01646e-41	5.02129e-39	2161	2296	2331	2288	4813	5420	5605	5353	5668	5356
NM_001321300	130872	AHSA2P	-1.26669	2.40609	1.81817e-25	6.17046e-24	196	198	193	207	246	256	266	261	453	512
NM_001164431	343578	ARHGAP40	-1.26537	2.40389	1.57353e-10	1.11718e-09	106	94	100	93	132	106	116	129	259	230
NM_000747	1140	CHRNB1	-1.26331	2.40046	5.6e-37	3.75429e-35	460	467	454	493	741	792	771	744	1108	1162
NM_001145373	220213	OTUD1	-1.26315	2.40019	1.68779e-09	1.02865e-08	49	46	37	67	134	162	146	135	116	122
NM_001242702	283078	MKX	-1.26307	2.40007	4.71664e-19	9.05572e-18	201	187	176	216	287	281	288	291	495	454
NM_025224	140685	ZBTB46	-1.2556	2.38766	2.48326e-35	1.56235e-33	300	316	321	314	664	733	741	713	732	773
NM_001256067	10811	NOXA1	-1.24297	2.36685	6.86673e-07	2.77348e-06	84	73	64	94	78	71	81	86	182	206
NM_001177996	144717	PHETA1	-1.24094	2.36352	2.33415e-16	3.47741e-15	164	165	183	146	286	267	302	318	383	406
NM_000920	5091	PC	-1.23748	2.35787	6.69337e-31	3.23936e-29	346	332	361	305	561	495	482	509	760	838
NM_002636	5252	PHF1	-1.23655	2.35634	6.77461e-17	1.06148e-15	142	120	119	133	256	208	195	214	310	301
NM_015512	25981	DNAH1	-1.23573	2.35501	9.77452e-17	1.50841e-15	158	142	122	184	223	222	202	200	341	379
NM_001159846	84954	MPND	-1.23527	2.35425	2.56839e-16	3.78501e-15	117	112	101	137	205	220	218	212	285	270
NM_001127215	2672	GFI1	-1.23502	2.35385	2.89219e-10	1.98134e-09	73	95	94	88	112	166	148	120	217	196
NM_003380	7431	VIM	-1.23383	2.35191	1.49133e-48	1.62634e-46	3228	3135	3175	3279	8542	8614	8935	9056	8036	7137
NM_198722	386724	AMIGO3	-1.23072	2.34683	2.67542e-11	2.11628e-10	107	96	97	104	162	141	196	220	250	228
NM_006339	10362	HMG20B	-1.22651	2.34001	3.4557e-29	1.51145e-27	200	207	220	192	395	405	406	402	473	492
NM_001199771	5959	RDH5	-1.22596	2.33912	4.81083e-08	2.34492e-07	74	70	56	101	108	128	105	94	175	179
NM_015103	23129	PLXND1	-1.22176	2.33231	1.92931e-49	2.19164e-47	1596	1632	1588	1727	2737	2976	2921	2802	3861	3825
NM_001142798	124944	C17orf49	-1.21982	2.32918	1.62015e-20	3.54311e-19	166	154	151	166	297	276	258	266	348	401
NM_001317968	92714	ARRDC1	-1.21859	2.32719	2.32779e-25	7.77103e-24	322	338	343	329	397	420	411	394	773	794
NM_001012993	401546	C9orf152	-1.21623	2.32339	7.70294e-11	5.78534e-10	116	108	131	88	221	172	202	234	266	259
NM_012296	9846	GAB2	-1.21426	2.32022	2.24909e-32	1.18679e-30	482	458	439	503	891	880	852	859	1002	1197
NM_001352773	3728	JUP	-1.21324	2.31858	8.1061e-42	6.97893e-40	1001	1069	1159	959	2084	2198	2176	2123	2464	2426
NR_039988	100130899	LOC100130899	-1.20886	2.31155	8.62753e-26	3.00275e-24	218	235	230	245	523	626	637	593	526	556
NM_025091	80161	ASMTL-AS1	-1.20857	2.31108	3.65727e-06	1.28768e-05	44	56	56	51	60	84	81	68	93	147
NM_018663	5827	PXMP2	-1.20692	2.30844	5.98579e-13	5.96319e-12	102	121	122	114	114	143	165	149	250	286
NM_001319952	79574	EPS8L3	-1.20469	2.30488	1.92813e-43	1.81266e-41	876	891	853	958	1395	1516	1425	1357	2022	2128
NM_001143682	57658	CALCOCO1	-1.2036	2.30314	2.53959e-24	7.69308e-23	308	330	321	341	520	604	563	519	738	777
NM_019112	10347	ABCA7	-1.20346	2.30291	6.29629e-24	1.83265e-22	235	249	257	236	248	259	286	280	549	586
NM_018397	55349	CHDH	-1.1991	2.29597	1.18505e-39	9.41023e-38	596	606	585	647	1024	1109	1050	1003	1427	1387
NM_030753	7473	WNT3	-1.19864	2.29524	7.83752e-12	6.6774e-11	101	88	88	93	149	123	124	136	205	227
NM_002428	4324	MMP15	-1.19783	2.29394	2.35668e-12	2.17064e-11	112	104	100	116	215	207	209	216	243	262
NM_001261408	8412	BCAR3	-1.19775	2.29381	3.35564e-16	4.87492e-15	132	132	141	124	208	200	227	236	294	319
NM_145294	197335	WDR90	-1.19762	2.29361	3.50609e-23	9.92259e-22	471	416	402	462	571	493	468	496	1001	1033
NM_198565	375387	NRROS	-1.19355	2.28714	2.01981e-07	8.89128e-07	59	58	64	52	195	183	136	135	159	110
NM_001164673	285489	DOK7	-1.19282	2.28599	1.57205e-22	4.1746e-21	499	470	422	575	681	704	720	709	1185	1082
NM_144653	138151	NACC2	-1.19077	2.28274	4.72608e-23	1.31927e-21	414	414	426	411	774	781	824	829	1001	927
NM_019107	56005	MYDGF	-1.19011	2.28171	3.11973e-25	1.02475e-23	502	429	424	472	560	452	475	525	1078	1018
NM_001127464	84627	ZNF469	-1.18922	2.2803	2.23264e-16	3.33225e-15	233	242	279	196	356	328	309	316	480	610
NM_001317895	84875	PARP10	-1.18532	2.27414	1.71713e-15	2.27994e-14	146	143	165	120	208	178	179	191	347	314
NM_001135729	10043	TOM1	-1.1784	2.26326	3.92594e-31	1.92277e-29	348	329	336	331	522	478	453	468	737	794
NM_001276468	2583	B4GALNT1	-1.17565	2.25894	4.63368e-11	3.56192e-10	86	83	72	105	144	160	143	134	194	200
NM_001303499	1265	CNN2	-1.17476	2.25756	1.01115e-40	8.27021e-39	1864	1863	1819	2008	3626	3861	4148	4090	4441	4143
NM_003773	8692	HYAL2	-1.17273	2.25438	1.97803e-23	5.67659e-22	447	412	394	467	668	634	655	673	1037	930
NM_001286509	347734	SLC35B2	-1.17212	2.25342	4.19577e-16	6.03114e-15	171	186	192	180	247	277	332	321	445	383
NM_001271849	10263	CDK2AP2	-1.17164	2.25268	5.10671e-23	1.42067e-21	204	188	187	202	351	325	304	313	462	424
NM_001025374	60672	MIIP	-1.17008	2.25023	3.70482e-25	1.20724e-23	564	499	476	563	723	635	591	620	1176	1216
NR_027487	146880	ARHGAP27P1	-1.1693	2.24902	1.48818e-07	6.71364e-07	115	82	62	141	118	95	92	102	222	234
NM_006435	10581	IFITM2	-1.16865	2.24802	2.56029e-16	3.77989e-15	578	547	575	523	852	754	688	717	1221	1308
NM_001286462	54058	C21orf58	-1.16857	2.24789	7.5176e-13	7.39909e-12	229	209	182	270	307	312	318	317	491	524
NM_001142466	84706	GPT2	-1.16841	2.24763	2.0981e-51	2.60005e-49	1524	1490	1504	1517	2769	2723	2701	2731	3278	3552
NM_001105247	79798	ARMC5	-1.16557	2.24321	9.10041e-21	2.08494e-19	369	354	368	344	454	412	388	399	798	837
NM_138383	92154	MTSS1L	-1.16475	2.24195	2.69179e-43	2.50184e-41	4308	4215	4287	4221	7861	7657	7305	7380	9028	10191
NM_206920	158056	MAMDC4	-1.164	2.24078	1.99241e-12	1.84971e-11	115	125	118	133	109	129	124	112	283	272
NM_206833	404217	CTXN1	-1.16224	2.23805	8.61595e-11	6.42973e-10	85	90	85	99	103	120	140	132	205	199
NM_001002031	517	ATP5MC2	-1.16168	2.23718	3.5922e-18	6.35944e-17	886	729	697	841	1310	1038	921	1013	1691	1871
NM_000017	35	ACADS	-1.16164	2.23711	5.37307e-13	5.37241e-12	116	112	100	133	149	157	140	134	254	265
NM_001946	1848	DUSP6	-1.15857	2.23236	3.87691e-30	1.83291e-28	704	754	759	749	1346	1523	1563	1486	1622	1712
NM_001031801	3985	LIMK2	-1.15375	2.22492	4.26709e-19	8.23125e-18	255	216	195	278	525	481	498	528	547	512
NM_001077238	56928	SPPL2B	-1.1537	2.22484	1.31718e-24	4.11193e-23	354	374	360	392	337	374	436	418	806	851
NM_001291876	10579	TACC2	-1.1524	2.22284	1.40679e-37	1.03659e-35	637	614	627	620	1210	1162	1095	1111	1389	1407
NM_000347	6710	SPTB	-1.15096	2.22062	6.1722e-12	5.34771e-11	97	110	112	103	133	158	134	120	221	250
NM_003731	8636	SSNA1	-1.14981	2.21884	1.85198e-19	3.68548e-18	234	237	243	234	350	354	366	364	537	530
NM_001011655	93109	TMEM44	-1.14796	2.216	1.04073e-16	1.59404e-15	132	142	142	139	248	280	255	239	289	330
NM_020639	54101	RIPK4	-1.14703	2.21457	2.45127e-21	5.94923e-20	222	241	241	238	397	459	430	398	503	547
NR_033374	100289019	SLC25A25-AS1	-1.14442	2.21058	1.58786e-12	1.49277e-11	93	96	90	106	140	158	134	123	214	215
NM_000713	645	BLVRB	-1.14116	2.20559	2.08091e-06	7.64591e-06	71	78	92	60	124	125	102	97	177	164
NM_001144900	125170	MIEF2	-1.14094	2.20525	3.65878e-10	2.46501e-09	66	72	83	59	101	101	115	116	152	159
NM_032331	110599564	EEF1AKMT4	-1.1401	2.20396	7.69754e-08	3.64764e-07	66	77	82	66	73	83	71	65	151	174
NM_001317734	57326	PBXIP1	-1.13711	2.1994	2.27056e-10	1.5805e-09	119	141	122	166	205	306	304	252	286	325
NM_001012712	404665	CACTIN-AS1	-1.1348	2.19589	7.98559e-06	2.64644e-05	70	71	78	62	65	59	66	69	163	161
NM_022047	50619	DEF6	-1.13385	2.19444	7.36113e-15	9.09466e-14	179	195	173	227	262	336	311	273	439	416
NM_001301849	27352	SGSM3	-1.13177	2.19128	3.16359e-16	4.62054e-15	422	354	313	461	588	523	484	506	927	782
NM_152727	221184	CPNE2	-1.13087	2.18991	1.09492e-29	5.03109e-28	309	306	305	317	464	470	473	469	718	645
NM_004055	726	CAPN5	-1.1265	2.18328	7.47132e-12	6.39873e-11	104	99	103	97	175	158	165	175	211	233
NM_001282431	10123	ARL4C	-1.12479	2.18069	7.53455e-12	6.44614e-11	76	68	67	76	256	241	249	264	159	157
NM_015038	643314	KIAA0754	-1.1245	2.18026	7.51948e-28	3.01479e-26	387	354	344	395	1001	951	953	995	768	857
NM_001112726	283638	CEP170B	-1.1233	2.17845	4.11951e-17	6.54242e-16	1146	1020	1023	1061	1417	1187	1085	1160	2215	2498
NM_024577	79628	SH3TC2	-1.12187	2.17628	1.00711e-18	1.87634e-17	215	226	220	240	394	450	492	469	516	477
NM_001305	1364	CLDN4	-1.1189	2.17182	6.30043e-40	5.05208e-38	1096	1074	1135	1022	2000	1891	1788	1825	2335	2398
NM_001330358	4524	MTHFR	-1.11725	2.16933	9.92767e-28	3.94167e-26	277	264	266	273	405	383	409	423	594	586
NM_001320801	94103	ORMDL3	-1.11623	2.16779	4.12462e-23	1.15532e-21	218	240	242	233	359	415	400	371	510	508
NM_001008566	8459	TPST2	-1.11424	2.16481	1.53288e-09	9.40542e-09	82	91	84	101	106	136	162	147	186	203
NM_001326358	170692	ADAMTS18	-1.1142	2.16475	1.36404e-14	1.64065e-13	125	124	116	141	247	271	266	257	264	289
NM_001031701	51559	NT5DC3	-1.11135	2.16048	1.63964e-19	3.28691e-18	195	213	205	229	729	930	847	762	471	450
NM_001197181	10381	TUBB3	-1.11132	2.16044	2.90971e-28	1.18401e-26	620	571	580	604	1431	1319	1441	1535	1336	1255
NM_198850	653583	PHLDB3	-1.11102	2.15998	1.19181e-11	9.90633e-11	122	118	123	113	166	151	141	145	242	280
NM_052924	114822	RHPN1	-1.1105	2.1592	4.00752e-14	4.6296e-13	405	372	344	430	341	318	329	337	831	877
NM_007254	11284	PNKP	-1.10473	2.15059	5.1486e-21	1.20315e-19	222	206	197	231	365	351	356	365	447	483
NM_002567	5037	PEBP1	-1.1006	2.14444	1.83984e-21	4.49195e-20	709	788	780	800	1175	1429	1624	1507	1726	1593
NM_000311	5621	PRNP	-1.09836	2.14111	7.36521e-29	3.16131e-27	2357	2340	2176	2671	3635	3945	4055	3922	5173	5132
NM_015210	23255	MTCL1	-1.0972	2.13939	1.78659e-32	9.48867e-31	986	956	949	998	1936	1917	1890	1914	1920	2272
NM_001161580	25886	POC1A	-1.0964	2.1382	1.04391e-20	2.37831e-19	503	459	427	537	692	659	659	674	1039	1044
NM_001258038	10252	SPRY1	-1.09618	2.13787	1.01019e-09	6.34102e-09	109	120	128	112	175	197	244	236	283	223
NM_001283050	23308	ICOSLG	-1.09588	2.13744	1.31025e-11	1.08358e-10	87	93	92	96	189	220	223	210	200	199
NM_001365575	84865	CCDC142	-1.0941	2.1348	1.98676e-14	2.36188e-13	213	217	184	275	216	259	250	227	454	500
NM_001848	1291	COL6A1	-1.08918	2.12753	1.00219e-21	2.48392e-20	333	380	397	347	449	527	547	505	781	777
NM_005144	55806	HR	-1.08716	2.12456	3.61246e-26	1.3016e-24	436	460	460	456	568	617	556	522	1015	923
NM_001035223	57139	RGL3	-1.08346	2.11911	5.26541e-10	3.45355e-09	132	113	101	141	127	111	118	126	255	271
NM_002926	6002	RGS12	-1.07914	2.11277	4.93992e-24	1.45861e-22	352	343	321	388	615	645	616	602	721	774
NM_014862	9915	ARNT2	-1.07599	2.10816	4.62908e-22	1.17218e-20	596	645	728	536	1078	1095	1096	1088	1257	1402
NM_001272036	9684	LRRC14	-1.07562	2.10763	1.76151e-19	3.51401e-18	284	270	281	264	357	322	309	320	601	571
NM_001301168	90525	SHF	-1.07409	2.10539	2.2701e-12	2.09799e-11	104	104	113	93	208	195	189	195	207	234
NM_019074	54567	DLL4	-1.06832	2.097	2.40616e-22	6.22785e-21	284	284	271	312	381	405	408	394	652	563
NM_001252065	9066	SYT7	-1.06756	2.09589	2.98807e-06	1.06676e-05	62	53	60	50	135	101	114	134	131	115
NM_012162	26233	FBXL6	-1.06121	2.08668	4.28159e-09	2.44889e-08	202	193	184	214	254	253	238	235	452	396
NM_021251	11132	CAPN10	-1.05524	2.07807	4.37377e-11	3.3812e-10	321	306	283	349	296	293	305	305	642	694
NM_001318480	54436	SH3TC1	-1.05457	2.0771	5.47939e-11	4.18449e-10	250	252	267	233	277	262	268	274	504	562
NM_001077242	91614	DEPDC7	-1.04645	2.06544	5.00122e-11	3.8229e-10	144	132	113	180	342	374	409	406	288	304
NM_001304815	23152	CIC	-1.0448	2.06308	5.0212e-18	8.81295e-17	976	861	857	910	1268	1062	940	1002	1807	1956
NM_001261835	9256	TSPOAP1	-1.04432	2.06239	1.0205e-17	1.70688e-16	239	237	235	244	326	328	322	320	461	533
NM_012288	9697	TRAM2	-1.0443	2.06236	3.83845e-21	9.12636e-20	383	376	351	424	678	720	692	674	728	865
NM_001448	2239	GPC4	-1.04389	2.06178	2.6872e-17	4.32649e-16	195	219	228	207	537	648	682	637	438	445
NM_000402	2539	G6PD	-1.04354	2.06127	1.02436e-29	4.76037e-28	1254	1309	1449	1143	2282	2267	2232	2233	2698	2651
NM_001281734	53349	ZFYVE1	-1.04174	2.05871	1.02099e-09	6.40387e-09	113	99	91	121	178	164	200	216	207	233
NM_016848	53358	SHC3	-1.0398	2.05594	6.8881e-15	8.53602e-14	183	185	173	207	312	346	353	339	379	398
NM_001163484	80344	DCAF11	-1.03647	2.05121	1.66255e-22	4.38645e-21	412	389	408	382	730	662	662	696	820	830
NM_001142462	116039	OSR2	-1.03632	2.05099	6.54745e-05	0.000181469	45	39	47	32	154	110	88	102	90	80
NM_001329442	84988	PPP1R16A	-1.0356	2.04997	3.54396e-17	5.66134e-16	295	283	301	267	384	341	359	381	563	628
NM_001226	839	CASP6	-1.03111	2.0436	1.69455e-06	6.35476e-06	43	49	53	44	107	126	122	114	94	102
NM_002473	4627	MYH9	-1.02927	2.04099	1.24118e-20	2.7661e-19	9285	8906	9111	8846	18760	17671	16323	16797	16076	21060
NM_001330305	4665	NAB2	-1.02913	2.04079	1.28345e-24	4.02196e-23	353	349	340	371	458	469	439	428	749	702
NM_152914	256302	NATD1	-1.02858	2.04002	1.24704e-13	1.35994e-12	147	130	127	146	247	220	226	242	299	265
NR_038854	100506668	NRAV	-1.02846	2.03985	9.26447e-18	1.55914e-16	209	205	193	230	252	261	267	262	435	425
NM_001271618	54776	PPP1R12C	-1.02737	2.03831	2.08762e-17	3.40812e-16	602	550	519	618	716	661	600	613	1124	1238
NM_173680	285971	ZNF775	-1.02676	2.03745	1.33107e-15	1.79354e-14	226	269	294	225	295	349	370	341	515	525
NM_020897	57657	HCN3	-1.02667	2.03732	1.63801e-10	1.15893e-09	169	167	160	179	189	190	221	225	311	388
NM_001317950	80709	AKNA	-1.02558	2.03577	1.27624e-14	1.53732e-13	134	139	152	125	231	230	224	223	282	282
NM_025106	80176	SPSB1	-1.02412	2.03372	4.52978e-15	5.70864e-14	138	138	135	147	269	286	298	294	291	281
NM_001009905	146712	B3GNTL1	-1.02268	2.03169	2.58381e-08	1.31999e-07	177	144	149	152	301	222	259	308	322	329
NM_014784	9826	ARHGEF11	-1.02119	2.02959	7.28811e-21	1.68388e-19	614	544	520	623	1061	956	937	988	1187	1172
NM_001005290	84722	PSRC1	-1.01922	2.02682	5.98283e-22	1.50103e-20	438	415	409	439	504	474	463	471	916	824
NM_001077365	10585	POMT1	-1.01851	2.02582	9.7646e-16	1.34679e-14	196	210	218	199	285	309	350	343	403	437
NM_001010938	10188	TNK2	-1.01841	2.02569	9.88388e-25	3.14554e-23	823	765	793	759	1091	955	999	1068	1572	1646
NM_000378	7490	WT1	-1.01545	2.02154	2.68371e-14	3.13125e-13	192	227	247	195	463	571	519	466	441	436
NM_001098533	8558	CDK10	-1.01482	2.02065	2.54492e-16	3.76399e-15	273	276	242	333	305	350	346	323	540	604
NM_001093	32	ACACB	-1.01471	2.02049	1.07937e-15	1.47137e-14	245	216	221	224	425	354	378	420	436	491
NM_001099280	727957	MROH1	-1.01368	2.01905	1.06047e-15	1.44945e-14	158	153	152	159	206	198	215	220	315	318
NR_002809	338799	LINC01089	-1.01328	2.0185	1.44714e-05	4.54362e-05	72	55	54	64	98	69	79	95	107	146
NM_001318502	56623	INPP5E	-1.01322	2.01841	6.29429e-08	3.01941e-07	153	132	113	179	171	163	178	185	309	283
NM_006927	6483	ST3GAL2	-1.01259	2.01754	6.15119e-22	1.53855e-20	921	804	776	917	1489	1301	1405	1524	1742	1740
NM_138346	90231	KIAA2013	-1.00964	2.01341	1.16385e-08	6.24205e-08	88	96	102	88	150	165	203	201	179	200
NM_005929	4241	MELTF	-1.00896	2.01246	7.15726e-12	6.15555e-11	144	151	151	152	199	215	230	222	317	291
NM_001143993	8045	RASSF7	-1.00688	2.00956	3.04453e-18	5.43695e-17	768	814	870	726	848	857	845	828	1588	1642
NM_017940	55672	NBPF1	-1.00516	2.00717	3.13323e-07	1.33542e-06	202	151	124	227	241	192	214	244	330	382
NM_001329996	222171	PRR15	-1.00239	2.00332	4.51966e-07	1.87932e-06	68	78	78	75	158	199	162	142	147	155
NM_145306	219738	FAM241B	-1.00116	2.00162	2.00974e-06	7.42108e-06	94	76	75	86	135	102	117	136	170	171
NM_001270384	374986	MIGA1	1.00193	0.499333	2.97291e-06	1.06264e-05	119	150	148	137	71	99	108	93	65	74
NM_001042517	81624	DIAPH3	1.00251	0.499132	1.68306e-05	5.2167e-05	174	151	148	162	179	149	142	156	80	84
NM_001190482	5125	PCSK5	1.00339	0.498826	4.32862e-13	4.38709e-12	358	353	336	369	220	220	202	199	182	175
NM_001001419	4090	SMAD5	1.00436	0.498491	6.19239e-09	3.4619e-08	157	156	164	144	137	130	126	130	78	78
NM_000802	2348	FOLR1	1.00563	0.498051	8.50487e-07	3.37022e-06	130	128	131	120	60	54	46	46	65	63
NM_001303425	51193	ZNF639	1.00565	0.498044	2.15575e-07	9.46406e-07	141	157	170	133	90	96	95	91	83	68
NR_003604	441951	ZFAS1	1.00583	0.497982	4.58215e-12	4.05161e-11	316	341	350	315	266	288	319	314	158	174
NM_001300947	11052	CPSF6	1.006	0.497923	3.16154e-17	5.07024e-16	859	779	815	754	721	600	663	741	395	410
NM_001290229	9522	SCAMP1	1.00842	0.497091	2.13037e-08	1.10211e-07	169	182	167	196	143	172	143	129	98	81
NM_000194	3251	HPRT1	1.00857	0.497037	6.21293e-09	3.47101e-08	186	185	183	189	142	144	151	151	110	76
NM_001137667	9994	CASP8AP2	1.00858	0.497034	1.6418e-10	1.16061e-09	216	202	202	207	187	171	197	213	105	102
NM_001077440	9774	BCLAF1	1.00864	0.497016	1.59708e-19	3.22531e-18	512	549	546	533	396	438	437	418	273	263
NM_018471	55854	ZC3H15	1.00872	0.496988	5.49359e-10	3.58024e-09	247	262	244	281	175	203	221	209	134	125
NM_001291916	6632	SNRPD1	1.00902	0.496883	6.69377e-06	2.24747e-05	103	123	141	93	100	114	109	103	58	57
NM_001130158	4430	MYO1B	1.00903	0.496882	1.53423e-17	2.51977e-16	1349	1495	1556	1331	851	929	952	912	725	715
NM_006948	6782	HSPA13	1.00905	0.496872	6.9521e-08	3.31552e-07	160	156	153	164	139	138	151	155	88	71
NM_001198777	8453	CUL2	1.00914	0.496842	3.48284e-10	2.35423e-09	168	169	166	171	155	159	157	156	87	82
NM_001135651	5610	EIF2AK2	1.01015	0.496496	9.63023e-08	4.5009e-07	273	318	325	278	247	296	215	190	134	164
NM_001142776	79094	CHAC1	1.01022	0.496471	3.70652e-06	1.30222e-05	240	177	167	209	86	55	67	84	97	102
NM_001284259	9585	KIF20B	1.011	0.496202	2.41017e-17	3.91127e-16	598	551	544	569	468	416	421	450	273	293
NM_021018	8968	HIST1H3F	1.0113	0.4961	5.81748e-10	3.77928e-09	251	261	287	226	243	239	262	269	141	115
NM_005445	9126	SMC3	1.01132	0.496092	3.58329e-16	5.19641e-15	402	425	431	401	309	326	352	349	197	217
NM_152230	253430	IPMK	1.0118	0.495927	1.7632e-09	1.07221e-08	203	210	224	186	177	174	162	162	108	98
NM_006267	5903	RANBP2	1.01206	0.495839	2.65715e-17	4.28655e-16	676	722	752	646	500	518	491	481	323	375
NM_001135752	11319	ECD	1.01263	0.49564	9.43465e-11	6.98335e-10	372	370	368	364	268	262	246	247	181	190
NM_015973	51083	GAL	1.01278	0.495591	1.05832e-11	8.85069e-11	356	319	319	327	241	203	191	205	178	151
NM_016038	51119	SBDS	1.0136	0.495308	2.01464e-07	8.8781e-07	285	348	388	271	200	236	241	222	162	161
NM_001099666	375743	PTAR1	1.01463	0.494956	2.60196e-09	1.53656e-08	235	266	254	263	190	234	232	212	114	140
NM_001292034	23118	TAB2	1.01477	0.494907	6.53326e-13	6.46919e-12	300	302	287	315	255	267	237	231	138	162
NM_006609	10746	MAP3K2	1.0149	0.494863	1.15525e-12	1.10206e-11	339	353	336	368	262	290	270	256	178	171
NM_001300867	375056	MIA3	1.0149	0.494862	5.44403e-12	4.74649e-11	250	261	269	240	184	186	193	194	117	138
NM_025045	80115	BAIAP2L2	1.01661	0.494277	1.04805e-07	4.85942e-07	192	205	179	230	78	92	74	66	96	104
NM_024017	3219	HOXB9	1.01686	0.49419	2.9727e-11	2.33814e-10	391	369	412	315	203	162	175	195	193	176
NM_182558	283422	LINC01559	1.0169	0.494176	8.59028e-05	0.000233034	132	109	104	119	95	73	60	67	47	68
NM_016052	51018	RRP15	1.01691	0.494173	1.11884e-10	8.17784e-10	219	235	234	225	184	204	173	161	120	108
NM_001071775	440145	MZT1	1.01699	0.494146	2.29339e-06	8.37767e-06	105	130	131	118	90	121	124	108	60	60
NM_000786	1595	CYP51A1	1.0174	0.494006	4.18307e-09	2.39757e-08	237	249	248	238	185	196	159	150	121	121
NM_022909	64946	CENPH	1.01751	0.493968	6.71814e-06	2.25473e-05	158	158	169	144	133	126	126	130	90	70
NM_001271937	55005	RMND1	1.01831	0.493696	5.9211e-06	2.00699e-05	140	143	118	185	85	105	107	97	75	70
NM_003511	8332	HIST1H2AL	1.01962	0.493246	1.06739e-09	6.67953e-09	284	293	314	256	262	255	216	215	142	143
NM_001166160	55607	PPP1R9A	1.01988	0.493159	1.34399e-06	5.14148e-06	195	163	165	169	168	128	133	154	86	89
NM_001142805	6535	SLC6A8	1.02084	0.492831	2.36301e-12	2.17402e-11	319	293	284	313	184	165	188	202	161	139
NM_003184	6873	TAF2	1.02097	0.492786	5.06636e-16	7.24436e-15	429	442	475	389	306	295	305	311	219	211
NM_001252156	25929	GEMIN5	1.02105	0.492757	2.69686e-19	5.32793e-18	573	562	553	570	328	316	352	363	278	282
NM_001091	26	AOC1	1.02116	0.492721	3.04961e-06	1.08683e-05	216	196	235	151	123	85	80	93	98	99
NM_024675	79728	PALB2	1.02242	0.492289	2.32065e-08	1.19622e-07	157	163	172	147	124	124	119	118	85	73
NR_028393	100303453	TSNAX-DISC1	1.02408	0.491725	7.75695e-07	3.10696e-06	208	167	160	191	123	93	98	113	95	86
NM_001354853	7762	ZNF215	1.02471	0.49151	2.81627e-05	8.37001e-05	102	135	152	101	70	93	80	68	66	55
NM_000282	5095	PCCA	1.02512	0.49137	1.27269e-11	1.05572e-10	254	257	268	234	217	209	188	189	116	135
NM_001261824	8624	PSMG1	1.02646	0.490912	2.47225e-07	1.07556e-06	206	203	212	185	145	133	117	120	97	104
NM_001251877	7375	USP4	1.02681	0.490796	3.27535e-17	5.24249e-16	383	394	386	392	275	288	284	279	182	202
NM_014153	29066	ZC3H7A	1.02691	0.490758	2.97306e-11	2.33814e-10	227	248	256	225	173	188	197	191	110	126
NM_000543	6609	SMPD1	1.02769	0.490494	2.25786e-05	6.83935e-05	214	158	166	165	117	71	83	107	104	70
NM_001348194	83732	RIOK1	1.02789	0.490425	8.59864e-06	2.82897e-05	158	150	174	123	100	79	98	113	77	72
NM_001145822	7169	TPM2	1.02791	0.490421	1.45137e-14	1.74313e-13	572	542	555	524	361	321	295	307	295	249
NM_001130480	7444	VRK2	1.02831	0.490286	5.03162e-10	3.32152e-09	212	202	198	210	185	177	175	180	102	101
NM_012138	26574	AATF	1.03099	0.489375	4.4708e-19	8.60393e-18	501	513	540	466	402	394	391	396	256	241
NM_139281	134430	WDR36	1.03125	0.489288	9.1636e-18	1.54534e-16	829	912	891	887	542	625	560	514	450	417
NM_001160308	83852	SETDB2	1.03194	0.489051	0.000209803	0.000530769	135	102	106	103	111	69	57	71	52	58
NM_133494	140609	NEK7	1.03221	0.488961	1.725e-06	6.46006e-06	143	159	174	132	114	120	119	116	77	73
NM_018841	55970	GNG12	1.03229	0.488934	2.32978e-07	1.01737e-06	146	144	133	161	117	125	127	124	81	63
NM_001031812	1456	CSNK1G3	1.03342	0.48855	8.7213e-10	5.52529e-09	226	220	222	211	160	148	128	130	100	116
NM_001289975	29994	BAZ2B	1.03419	0.48829	3.65829e-10	2.46501e-09	230	232	208	261	130	142	131	124	113	115
NM_001077497	80742	PRR3	1.03559	0.487817	1.70233e-07	7.6209e-07	171	157	160	154	106	91	75	79	87	71
NM_030647	80853	KDM7A	1.03565	0.487796	8.31758e-16	1.15696e-14	347	341	336	343	246	240	234	237	170	166
NM_015423	60496	AASDHPPT	1.03631	0.487572	5.14075e-13	5.14642e-12	359	408	390	405	233	285	289	263	183	200
NM_016037	51118	UTP11	1.03658	0.487481	1.47021e-08	7.74799e-08	186	171	160	192	169	162	134	134	91	82
NM_001286746	79866	BORA	1.03777	0.487081	8.25599e-07	3.2827e-06	196	169	189	150	117	83	88	103	89	85
NM_001271765	9121	SLC16A5	1.03797	0.487012	1.22346e-08	6.52753e-08	341	280	278	294	161	117	121	141	143	149
NM_198566	375444	C5orf34	1.03841	0.486864	9.92523e-08	4.62029e-07	168	167	165	166	101	99	97	98	85	79
NM_007276	11335	CBX3	1.03854	0.486821	6.89947e-08	3.29427e-07	214	261	283	215	177	218	241	222	122	116
NM_015623	26115	TANC2	1.03951	0.486492	7.46625e-16	1.04745e-14	709	633	608	682	408	350	385	423	290	355
NM_001100603	11014	KDELR2	1.03966	0.486443	4.75552e-14	5.43231e-13	351	362	353	368	245	260	297	296	177	174
NM_001291504	5504	PPP1R2	1.0408	0.486059	9.13541e-12	7.67919e-11	293	309	322	282	186	190	194	192	159	136
NM_017819	54931	TRMT10C	1.04096	0.486004	9.43975e-06	3.08338e-05	153	173	188	149	140	160	156	145	101	63
NM_018036	55102	ATG2B	1.04203	0.485642	9.33401e-10	5.88611e-09	250	226	208	256	168	155	137	141	105	125
NM_001018089	79664	ICE2	1.04275	0.485402	1.62815e-07	7.29679e-07	156	136	130	152	110	93	91	98	78	62
NM_001166017	221150	SKA3	1.04282	0.485377	3.22567e-10	2.18762e-09	214	207	196	220	159	158	135	133	98	106
NM_001320308	152189	CMTM8	1.04287	0.485362	2.10403e-10	1.47336e-09	241	241	252	221	122	113	108	110	133	99
NM_020890	57650	CIP2A	1.04338	0.485188	3.32918e-08	1.6736e-07	188	193	169	226	124	144	148	139	90	99
NM_003851	8804	CREG1	1.04361	0.485113	2.05155e-11	1.64992e-10	361	387	409	335	264	269	247	242	168	198
NM_000038	324	APC	1.04393	0.485004	2.51933e-14	2.96058e-13	458	510	499	492	305	358	293	262	254	224
NM_001318163	54517	PUS7	1.04409	0.48495	3.98136e-11	3.08367e-10	311	322	330	300	224	227	196	191	159	150
NM_001102667	5685	PSMA4	1.04494	0.484666	2.84045e-13	2.95949e-12	370	418	453	358	374	420	435	416	216	174
NM_003927	8932	MBD2	1.04576	0.484389	1.31872e-10	9.46122e-10	198	192	195	189	151	142	148	154	99	90
NM_001242338	54454	ATAD2B	1.04595	0.484327	4.2321e-08	2.08394e-07	229	201	172	260	137	130	147	156	97	113
NM_001039937	26512	INTS6	1.0461	0.484274	8.40283e-13	8.2209e-12	271	260	254	266	149	139	151	158	120	136
NM_006933	6526	SLC5A3	1.04633	0.4842	7.00482e-18	1.19608e-16	855	894	894	864	593	625	599	580	446	413
NM_001184	545	ATR	1.04674	0.484062	1.09252e-15	1.4868e-14	449	415	414	424	314	279	278	295	221	195
NM_001011708	29789	OLA1	1.04717	0.483915	1.40908e-11	1.1548e-10	228	221	220	224	174	165	193	203	110	107
NM_001161584	54881	TEX10	1.04771	0.483736	8.90136e-13	8.66717e-12	513	448	400	539	297	265	260	275	223	240
NM_001292048	5868	RAB5A	1.04806	0.483617	6.34856e-07	2.57564e-06	150	142	165	117	107	85	96	108	73	67
NM_001256539	51491	NOP16	1.04822	0.483564	2.08065e-09	1.24307e-08	163	165	167	158	105	103	119	123	77	82
NM_001301063	3340	NDST1	1.04857	0.483448	1.16588e-10	8.49885e-10	379	330	300	389	218	192	178	187	176	164
NM_001330125	6844	VAMP2	1.04891	0.483332	1.07808e-07	4.99016e-07	181	156	141	188	102	89	94	101	88	74
NM_003262	7095	SEC62	1.04902	0.483298	3.37718e-10	2.28848e-09	281	299	288	310	241	279	258	238	167	120
NM_002035	2531	KDSR	1.04959	0.483105	8.82378e-09	4.82095e-08	171	192	190	183	121	142	139	128	87	92
NM_002395	4199	ME1	1.04966	0.483081	4.76172e-06	1.63846e-05	115	114	114	110	83	81	62	60	59	52
NM_001265588	10308	ZNF267	1.05121	0.482562	5.26342e-06	1.79747e-05	173	144	134	167	139	113	103	114	70	82
NM_000082	1161	ERCC8	1.05124	0.482554	1.08959e-05	3.50443e-05	127	123	109	148	98	106	105	102	68	57
NM_018079	55133	SRBD1	1.05198	0.482304	6.72702e-09	3.73525e-08	184	177	167	190	129	127	106	104	95	79
NM_001284430	84135	UTP15	1.0528	0.482031	5.61155e-15	7.01787e-14	304	300	293	308	224	222	225	226	156	137
NM_004428	1942	EFNA1	1.05607	0.480941	5.53767e-07	2.26803e-06	140	132	117	154	42	41	47	49	62	69
NM_001260	1024	CDK8	1.05621	0.480894	1.88226e-07	8.32613e-07	123	141	138	137	68	83	91	83	68	63
NM_001286734	1062	CENPE	1.05643	0.48082	3.62384e-09	2.0917e-08	176	179	194	154	143	134	129	133	74	96
NM_001114397	170506	DHX36	1.05683	0.480687	1.15076e-12	1.09954e-11	285	290	269	311	226	244	234	227	126	153
NM_001142556	3161	HMMR	1.057	0.48063	9.88098e-08	4.60231e-07	210	237	241	215	166	191	178	165	104	116
NM_001319294	51133	KCTD3	1.05749	0.480468	6.11458e-12	5.30341e-11	360	373	337	420	184	209	239	228	190	170
NM_001270	1105	CHD1	1.05783	0.480355	1.16629e-18	2.16798e-17	553	550	540	549	426	422	413	419	230	300
NM_018094	23708	GSPT2	1.05919	0.4799	8.14967e-07	3.24519e-06	99	98	101	94	75	72	83	87	49	45
NM_001307924	4673	NAP1L1	1.06056	0.479445	5.38049e-09	3.02662e-08	318	392	389	358	294	399	365	315	159	192
NM_001173482	51185	CRBN	1.06095	0.479317	1.71884e-07	7.68636e-07	189	154	146	178	139	109	112	127	84	78
NM_001256741	25904	CNOT10	1.06219	0.478906	1.01946e-10	7.49836e-10	387	397	407	369	251	248	249	251	174	205
NM_001166260	9319	TRIP13	1.06301	0.478634	6.40925e-11	4.84933e-10	370	345	343	352	269	241	272	295	156	186
NM_012174	26259	FBXW8	1.0635	0.478471	2.00013e-07	8.82365e-07	234	201	169	263	129	118	120	127	91	118
NM_001002926	221830	TWISTNB	1.06394	0.478323	1.34319e-10	9.62836e-10	276	297	293	283	189	207	180	170	124	153
NM_001282726	10478	SLC25A17	1.06436	0.478186	5.58057e-10	3.63115e-09	223	195	192	208	146	120	134	150	104	93
NM_001345921	51426	POLK	1.06494	0.477992	1.94189e-07	8.57598e-07	140	124	117	140	95	83	76	80	66	59
NM_004760	9263	STK17A	1.06511	0.477935	6.14039e-07	2.49614e-06	142	165	191	128	118	129	138	133	85	65
NM_007204	11218	DDX20	1.06515	0.477923	1.2855e-09	7.96525e-09	214	199	184	224	126	120	128	133	98	100
NM_002894	5932	RBBP8	1.06567	0.477751	2.8758e-10	1.97491e-09	373	356	339	378	287	279	217	213	177	172
NM_001014812	84191	CIAO2A	1.06623	0.477567	4.96198e-09	2.81247e-08	216	248	255	225	160	190	211	198	118	111
NM_003705	8604	SLC25A12	1.06648	0.477482	3.7464e-08	1.86386e-07	183	168	184	150	108	85	101	115	83	81
NM_001145845	6091	ROBO1	1.06653	0.477467	1.25436e-26	4.62135e-25	3839	3534	3413	3742	2387	2144	2094	2201	1745	1745
NM_001258006	51138	COPS4	1.06716	0.477257	1.10525e-08	5.95116e-08	153	176	172	167	139	173	149	133	74	87
NM_006825	10970	CKAP4	1.0677	0.477079	3.89254e-06	1.36114e-05	144	112	100	142	127	99	97	111	58	62
NM_001320395	57092	PCNP	1.06935	0.476534	7.17552e-08	3.41213e-07	159	186	209	149	148	169	154	143	95	73
NM_001258437	6897	TARS	1.06989	0.476354	9.03136e-33	4.82794e-31	1728	1843	1830	1775	1101	1192	1177	1131	863	857
NM_001316772	2617	GARS	1.07015	0.476271	2.49536e-25	8.29657e-24	1052	1057	1059	1027	726	718	666	663	508	498
NM_152345	124930	ANKRD13B	1.07095	0.476006	8.76118e-13	8.55104e-12	335	304	308	303	157	130	151	168	150	149
NM_014146	7462	LAT2	1.07156	0.475804	1.06231e-07	4.91995e-07	263	218	232	205	116	79	75	89	104	117
NM_152243	11135	CDC42EP1	1.0736	0.47513	1.46291e-13	1.58269e-12	455	409	398	429	199	169	155	164	217	188
NM_001025593	27236	ARFIP1	1.07596	0.474355	1.01586e-10	7.48534e-10	171	180	173	185	148	165	164	157	82	87
NM_001292033	57587	CFAP97	1.07646	0.474192	5.17094e-14	5.88222e-13	300	314	299	327	194	215	221	211	157	139
NR_002819	378938	MALAT1	1.07691	0.474044	1.86522e-22	4.88964e-21	26865	26063	24066	29474	25720	26992	25893	25499	13428	11982
NM_006708	2739	GLO1	1.07842	0.473546	8.70643e-12	7.35639e-11	289	314	332	275	246	260	235	227	137	152
NM_001267038	64105	CENPK	1.07896	0.473371	5.18441e-08	2.51651e-07	172	184	206	150	150	148	134	133	88	82
NM_001364292	3842	TNPO1	1.07965	0.473145	1.5194e-17	2.50043e-16	534	534	499	581	443	474	449	436	259	253
NM_002013	2287	FKBP3	1.08039	0.472901	8.47034e-08	3.99072e-07	135	151	154	141	111	128	146	139	76	63
NM_001104631	5144	PDE4D	1.08044	0.472883	1.55188e-25	5.28866e-24	648	639	624	650	424	418	412	415	302	307
NM_001114176	121536	AEBP2	1.08059	0.472837	5.53431e-11	4.22249e-10	355	405	465	314	269	284	303	297	198	168
NM_001040610	79631	EFL1	1.08081	0.472764	4.39088e-11	3.38802e-10	187	199	209	178	118	121	124	122	94	90
NM_001007245	3475	IFRD1	1.08232	0.472269	1.80372e-18	3.28566e-17	542	521	488	569	352	348	351	355	257	248
NM_001258338	55967	NDUFA12	1.08416	0.471667	1.92104e-09	1.159e-08	453	523	543	471	407	493	459	416	276	200
NM_005399	5565	PRKAB2	1.08428	0.471629	2.07284e-06	7.6231e-06	141	124	112	146	83	74	62	64	61	63
NM_001258379	9497	SLC4A7	1.08559	0.471201	7.24895e-18	1.23519e-16	394	424	439	385	339	363	330	317	195	194
NM_001305043	9528	TMEM59	1.08644	0.470922	2.70599e-09	1.59339e-08	292	350	323	361	203	285	251	209	174	140
NM_007011	11057	ABHD2	1.08664	0.470856	1.20244e-33	6.73614e-32	3370	3425	3302	3517	1875	1940	2033	2006	1662	1567
NM_001719	655	BMP7	1.08716	0.470687	1.6407e-13	1.75875e-12	811	690	688	710	422	323	286	318	350	337
NM_001144958	84766	CRACR2A	1.08728	0.470649	1.83236e-15	2.42507e-14	410	381	370	393	220	195	189	200	168	200
NM_001345964	54505	DHX29	1.0873	0.470642	2.76818e-13	2.89156e-12	266	275	254	295	196	218	201	190	121	137
NM_001098614	83448	PUS7L	1.0885	0.47025	8.86414e-08	4.16905e-07	117	137	132	131	74	94	92	82	56	67
NM_001281520	84515	MCM8	1.08858	0.470226	2.79245e-20	5.96331e-19	821	826	819	813	580	579	575	578	360	418
NM_001008396	11169	WDHD1	1.09072	0.469528	6.87287e-18	1.17847e-16	369	359	365	347	261	243	258	271	164	177
NM_001282601	10728	PTGES3	1.09084	0.469487	3.20427e-18	5.69732e-17	512	574	598	511	458	519	482	452	262	257
NM_000408	2820	GPD2	1.09132	0.469333	3.18283e-13	3.29107e-12	264	299	299	278	181	213	208	191	134	135
NM_001321967	84896	ATAD1	1.09213	0.469067	1.64743e-08	8.64293e-08	242	283	261	300	179	243	237	204	145	111
NM_001201334	6936	GCFC2	1.0922	0.469046	0.000373215	0.000895432	118	131	124	131	75	89	79	71	56	67
NR_024127	85028	SNHG12	1.09357	0.4686	9.05279e-07	3.55633e-06	142	162	186	124	54	55	69	70	77	68
NM_001329868	11227	GALNT5	1.09415	0.468411	2.71276e-11	2.14374e-10	231	213	203	228	92	82	87	91	107	99
NM_006136	830	CAPZA2	1.09417	0.468407	4.65525e-14	5.33268e-13	286	268	270	269	260	236	228	241	130	128
NM_000081	1130	LYST	1.09492	0.468162	3.09447e-05	9.1206e-05	113	88	94	87	63	41	47	59	47	43
NM_005236	2072	ERCC4	1.09548	0.46798	5.97762e-07	2.43481e-06	118	137	138	122	89	106	88	78	54	67
NM_001128931	92345	NAF1	1.09572	0.467901	7.97941e-07	3.18826e-06	134	129	109	165	105	117	99	93	65	61
NM_001126	159	ADSS	1.09685	0.467536	1.59227e-05	4.96688e-05	97	104	119	84	83	80	111	119	45	50
NM_015360	23517	MTREX	1.0969	0.467519	2.75723e-17	4.43052e-16	765	837	847	776	565	628	539	501	396	364
NM_033518	92745	SLC38A5	1.09842	0.467027	2.04916e-22	5.35465e-21	1523	1360	1347	1390	626	512	508	552	687	634
NM_001113546	51474	LIMA1	1.09947	0.466687	9.9006e-19	1.84879e-17	522	496	507	480	240	211	246	265	235	236
NM_004792	9360	PPIG	1.10074	0.466279	1.18753e-08	6.36488e-08	187	229	224	212	139	188	155	131	99	102
NM_001289088	79830	ZMYM1	1.10093	0.466217	8.64184e-07	3.41838e-06	133	163	160	149	77	102	85	72	72	70
NM_000919	5066	PAM	1.10185	0.465918	1.26592e-28	5.33709e-27	1632	1688	1621	1707	938	992	935	901	756	805
NM_001286259	134637	ADAT2	1.10199	0.465874	6.69062e-08	3.20202e-07	139	127	131	125	77	64	77	86	63	59
NM_001145353	1997	ELF1	1.10212	0.465833	5.15433e-18	9.00797e-17	396	396	413	365	312	296	295	305	174	193
NM_001014809	1400	CRMP1	1.10229	0.465777	1.34454e-10	9.62957e-10	195	185	196	172	125	108	124	136	89	86
NM_014450	27240	SIT1	1.10229	0.465776	3.65408e-06	1.28711e-05	226	203	238	159	84	58	51	58	101	92
NM_001289067	3070	HELLS	1.1023	0.465774	1.05681e-17	1.76041e-16	400	427	453	375	343	353	338	334	182	206
NM_015975	51616	TAF9B	1.10311	0.465513	1.75882e-06	6.56867e-06	130	137	147	123	108	110	133	136	70	57
NM_001007527	92255	LMBRD2	1.10529	0.464809	1.72244e-08	9.00756e-08	141	129	124	141	102	93	109	118	64	61
NM_000700	301	ANXA1	1.10543	0.464766	6.41707e-05	0.000178339	130	104	99	120	92	70	73	84	57	52
NM_001144884	148867	SLC30A7	1.10577	0.464656	1.68389e-12	1.58123e-11	225	238	235	235	162	177	198	194	110	109
NM_001037164	10124	ARL4A	1.10751	0.464094	9.59679e-07	3.761e-06	116	118	134	100	103	95	114	122	63	47
NM_022459	64328	XPO4	1.10778	0.464006	9.62604e-16	1.32992e-14	389	419	416	397	277	303	249	232	186	192
NM_001083116	5551	PRF1	1.11086	0.463019	1.55887e-11	1.2674e-10	562	515	574	447	405	316	320	361	243	250
NM_006623	26227	PHGDH	1.11121	0.462905	5.57557e-08	2.69519e-07	405	331	358	311	242	164	155	185	177	154
NM_001145154	127602	DNAH14	1.11144	0.46283	2.30966e-06	8.42958e-06	98	113	103	118	77	103	76	64	53	47
NM_001170701	55796	MBNL3	1.11165	0.462766	4.10389e-08	2.02569e-07	129	121	119	127	112	105	113	119	59	56
NM_020943	57703	CWC22	1.11455	0.461836	1.40412e-07	6.35572e-07	162	194	184	194	97	130	154	137	91	79
NM_001303456	10623	POLR3C	1.1168	0.461115	1.15614e-08	6.20883e-08	151	165	155	167	90	106	95	87	68	80
NM_002703	5471	PPAT	1.11748	0.460897	9.30085e-13	9.00256e-12	246	257	244	266	157	171	182	177	112	123
NM_001010895	375748	ERCC6L2	1.11785	0.460781	3.32615e-07	1.41176e-06	120	113	118	108	96	85	82	88	56	52
NM_001321541	8560	DEGS1	1.11822	0.460663	4.89022e-06	1.67914e-05	128	152	158	132	110	135	119	106	68	66
NM_001252006	10914	PAPOLA	1.11944	0.460273	6.37617e-20	1.3372e-18	865	1002	991	951	662	824	810	730	459	424
NM_001290259	23469	PHF3	1.1202	0.460031	2.05404e-18	3.73334e-17	526	597	596	562	412	493	454	413	275	254
NM_001272004	80314	EPC1	1.12101	0.45977	4.0736e-09	2.33646e-08	236	247	231	266	187	215	208	195	126	102
NM_001270938	90233	ZNF551	1.12216	0.459404	3.52948e-08	1.76777e-07	149	131	120	152	120	107	103	110	56	72
NM_001135643	51164	DCTN4	1.12359	0.45895	2.20587e-10	1.53809e-09	223	211	200	224	165	157	127	127	94	104
NM_018947	54205	CYCS	1.12508	0.458476	1.80524e-07	7.99842e-07	106	123	125	113	81	99	104	95	53	54
NM_001201428	26003	GORASP2	1.12513	0.458462	1.26172e-16	1.91814e-15	853	949	1047	788	589	622	672	659	458	382
NM_001007246	54014	BRWD1	1.12549	0.458348	2.13482e-13	2.25882e-12	322	331	318	340	210	223	219	213	156	148
NM_172070	130507	UBR3	1.12907	0.45721	3.02446e-16	4.43317e-15	410	421	435	390	272	269	264	265	195	187
NM_006252	5563	PRKAA2	1.13002	0.456911	2.24536e-09	1.33659e-08	206	215	214	205	177	187	142	134	90	103
NM_001142568	56987	BBX	1.13306	0.455949	8.9773e-17	1.39327e-15	352	356	358	345	274	275	257	256	169	156
NM_001146015	9787	DLGAP5	1.13364	0.455765	9.09707e-11	6.75794e-10	296	326	336	299	251	282	281	268	151	139
NM_001256864	9829	DNAJC6	1.13443	0.455514	3.24119e-16	4.71702e-15	514	469	486	450	312	258	239	258	227	213
NM_001297548	7690	ZNF131	1.13463	0.455451	1.29449e-10	9.31192e-10	200	190	177	212	152	152	142	141	97	81
NM_001270425	8491	MAP4K3	1.13491	0.455362	5.69741e-08	2.74921e-07	126	121	115	130	88	86	84	85	64	49
NM_001321307	4863	NPAT	1.13498	0.455342	2.34743e-13	2.46465e-12	382	428	400	438	284	352	300	266	187	193
NM_014503	27340	UTP20	1.13608	0.454994	7.68124e-19	1.44425e-17	679	667	658	678	372	360	435	454	316	299
NM_001256410	22931	RAB18	1.13748	0.454554	9.82134e-08	4.58236e-07	134	116	108	135	99	85	103	114	58	54
NM_001100397	11069	RAPGEF4	1.1378	0.454452	1.5874e-08	8.33868e-08	130	122	116	134	79	76	81	83	64	51
NM_001320559	64651	CSRNP1	1.13782	0.454445	1.73327e-07	7.72555e-07	321	231	223	264	128	78	89	114	106	131
NM_001287821	55055	ZWILCH	1.13821	0.454322	1.32561e-13	1.44178e-12	270	278	268	281	200	212	180	171	126	125
NM_013320	29915	HCFC2	1.13904	0.454062	8.11618e-05	0.0002212	81	68	57	92	44	40	41	43	41	28
NM_001006657	57539	WDR35	1.14	0.45376	9.39349e-10	5.91906e-09	222	234	218	248	125	141	142	134	107	106
NM_001193520	8437	RASAL1	1.14029	0.453667	8.17635e-08	3.8611e-07	233	176	171	197	103	68	69	84	90	87
NM_001100420	54149	C21orf91	1.14199	0.453136	5.08857e-07	2.09564e-06	103	105	112	93	79	76	71	72	47	48
NM_001075099	8631	SKAP1	1.14228	0.453042	2.63483e-15	3.40446e-14	281	308	298	303	199	230	215	199	136	136
NM_001306199	80854	SETD7	1.14415	0.452456	6.41336e-12	5.53906e-11	207	226	231	204	125	135	114	106	97	101
NM_001243084	3091	HIF1A	1.14428	0.452417	1.8664e-16	2.80097e-15	572	558	591	504	450	405	350	362	243	264
NM_030755	81542	TMX1	1.14512	0.452151	2.18957e-14	2.59168e-13	279	276	283	262	244	233	237	246	109	141
NM_001310326	29089	UBE2T	1.14662	0.451684	8.33095e-08	3.93184e-07	182	181	217	138	166	138	138	152	84	79
NM_001001556	2585	GALK2	1.14708	0.451538	4.19455e-08	2.0667e-07	215	203	232	171	142	115	115	127	110	77
NM_001284271	10973	ASCC3	1.14879	0.451004	2.06794e-15	2.71924e-14	393	436	429	412	286	330	270	246	182	197
NM_017839	54947	LPCAT2	1.14914	0.450894	3.34866e-05	9.82025e-05	81	92	83	100	59	77	76	67	42	39
NM_025130	80201	HKDC1	1.14949	0.450785	1.70434e-09	1.03796e-08	236	205	206	207	114	89	74	80	105	89
NM_001270782	7019	TFAM	1.15107	0.45029	7.28259e-23	1.97233e-21	587	563	558	578	491	471	456	466	287	231
NM_001322434	3189	HNRNPH3	1.15153	0.450147	3.58711e-20	7.6205e-19	1052	1161	1225	1017	833	908	808	763	538	473
NM_001291978	8602	NOP14	1.15159	0.450128	2.35222e-18	4.23762e-17	796	722	689	773	523	463	411	430	317	357
NM_001242857	5567	PRKACB	1.15262	0.449808	5.92002e-09	3.31189e-08	176	181	160	205	130	148	119	110	76	88
NM_001001790	401505	TOMM5	1.15365	0.449487	4.59508e-11	3.53557e-10	202	230	231	210	145	171	138	124	104	94
NM_005121	9969	MED13	1.15374	0.449459	3.01411e-31	1.48509e-29	2479	2393	2270	2575	1628	1608	1650	1672	1131	1070
NM_012234	23429	RYBP	1.15445	0.449236	6.32084e-09	3.52407e-08	141	168	182	138	118	141	135	123	71	71
NM_206858	153743	PPP1R2B	1.15452	0.449215	4.18344e-13	4.25576e-12	374	347	350	337	235	202	175	185	140	178
NM_004398	1662	DDX10	1.15495	0.44908	1.13693e-14	1.38172e-13	300	301	287	312	198	203	179	174	133	138
NM_001287532	168374	ZNF92	1.15547	0.448919	6.58072e-09	3.65899e-08	216	184	173	210	196	165	166	184	81	97
NM_139126	85313	PPIL4	1.15665	0.448553	2.69153e-08	1.36988e-07	135	161	174	131	109	128	118	108	63	73
NM_001271866	2967	GTF2H3	1.15832	0.448035	8.97513e-12	7.5756e-11	190	191	198	177	137	132	126	129	82	88
NM_001314042	10765	KDM5B	1.15898	0.44783	1.73676e-10	1.22562e-09	289	248	266	230	153	110	124	148	104	129
NM_021178	57820	CCNB1IP1	1.15932	0.447724	1.69536e-11	1.37427e-10	267	260	244	288	175	179	201	202	132	107
NM_001303096	84128	WDR75	1.15961	0.447634	1.45956e-09	8.9825e-09	287	311	317	292	171	185	206	200	144	130
NM_001261392	79954	NOL10	1.16	0.447511	1.7132e-08	8.97074e-08	157	160	185	125	109	95	94	101	71	70
NM_021630	64236	PDLIM2	1.1602	0.44745	3.71728e-05	0.000107968	133	108	130	85	57	33	31	40	51	53
NM_012421	6018	RLF	1.16119	0.447144	4.08328e-16	5.90056e-15	384	381	370	387	261	261	229	225	175	168
NM_001130829	983	CDK1	1.1621	0.446861	4.86765e-20	1.02875e-18	666	715	718	689	535	594	597	571	336	291
NM_001024218	10243	GPHN	1.16268	0.446682	6.33383e-10	4.09198e-09	190	174	157	203	106	100	100	103	82	80
NM_001122	123	PLIN2	1.16269	0.446678	1.47546e-23	4.26425e-22	762	726	722	739	636	601	550	563	362	301
NM_021129	5464	PPA1	1.16317	0.446531	1.23868e-10	8.93404e-10	240	256	239	271	128	147	148	138	125	102
NM_002158	3344	FOXN2	1.16421	0.446209	8.57371e-10	5.44444e-09	234	284	256	297	158	227	192	157	128	112
NM_001001974	59338	PLEKHA1	1.16497	0.445975	2.74724e-11	2.1668e-10	243	248	254	228	130	126	105	103	115	104
NM_001346201	57522	SRGAP1	1.165	0.445965	1.27762e-07	5.82599e-07	200	158	154	178	84	59	88	110	75	80
NM_001039375	79133	NDUFAF5	1.16747	0.445201	2.67958e-14	3.13089e-13	229	245	252	225	150	158	152	147	114	99
NM_001278625	51340	CRNKL1	1.16864	0.444841	6.32809e-17	9.95335e-16	346	358	361	341	267	275	243	236	165	150
NM_001046	6558	SLC12A2	1.16922	0.444662	5.32767e-24	1.56745e-22	960	1090	1096	1001	552	642	597	547	471	456
NM_021732	60370	AVPI1	1.16927	0.444646	1.32134e-07	6.01069e-07	170	154	172	136	84	65	76	88	81	61
NM_001025252	7163	TPD52	1.17323	0.443428	8.42485e-16	1.16989e-14	269	293	280	296	184	214	196	180	130	124
NM_000946	5557	PRIM1	1.17508	0.442859	8.59773e-07	3.40537e-06	125	130	135	121	102	104	116	118	55	61
NM_001008225	4850	CNOT4	1.17705	0.442254	3.83303e-14	4.43428e-13	400	341	318	391	274	230	215	234	161	163
NM_001319224	9156	EXO1	1.17707	0.442248	8.48356e-12	7.2053e-11	211	223	202	248	142	168	160	148	100	97
NM_001300742	118426	BORCS5	1.17795	0.44198	2.0203e-06	7.45671e-06	110	96	92	105	62	51	68	79	34	55
NM_017768	55631	LRRC40	1.17907	0.441636	1.52576e-08	8.02518e-08	120	128	136	111	72	72	65	63	58	51
NR_023917	11191	PTENP1	1.1805	0.441197	3.39977e-09	1.97632e-08	138	137	124	156	116	127	116	111	61	63
NM_001142497	197259	MLKL	1.18052	0.441193	2.46276e-09	1.45963e-08	246	213	213	218	127	99	106	120	94	105
NM_001001660	144363	ETFRF1	1.18088	0.441083	5.70545e-07	2.33208e-06	101	111	125	86	74	73	76	78	40	54
NM_001126121	60386	SLC25A19	1.18147	0.440902	5.15016e-10	3.38883e-09	290	306	282	329	132	150	149	139	152	119
NM_005760	10153	CEBPZ	1.18165	0.440847	4.1863e-15	5.30027e-14	287	293	296	281	177	177	176	175	139	118
NM_001300953	55331	ACER3	1.18238	0.440624	2.71912e-08	1.3822e-07	132	139	142	134	87	93	99	96	75	46
NM_001122608	3052	HCCS	1.18282	0.440488	1.2803e-08	6.80858e-08	169	175	173	175	98	103	126	126	83	70
NM_001288961	100506334	LINC00649	1.1829	0.440467	1.80958e-07	8.01328e-07	128	125	130	119	56	51	69	75	59	52
NM_001821	1122	CHML	1.1829	0.440465	3.02827e-21	7.30627e-20	585	624	596	637	379	429	402	375	283	258
NM_001145354	4289	MKLN1	1.18317	0.440381	1.0761e-25	3.71369e-24	537	541	515	562	404	421	398	391	225	253
NM_001172574	79648	MCPH1	1.18356	0.440265	6.60703e-09	3.67112e-08	211	199	198	196	146	132	95	95	89	89
NM_001199280	3038	HAS3	1.18391	0.440156	7.38243e-29	3.16131e-27	974	918	929	904	524	464	479	508	434	391
NM_014070	29113	C6orf15	1.18781	0.43897	9.72149e-05	0.000261295	88	68	79	61	74	44	49	63	41	24
NM_001114092	25917	THUMPD3	1.19152	0.437843	9.37601e-12	7.87334e-11	200	186	178	201	132	122	143	153	83	86
NM_001190879	5000	ORC4	1.19158	0.437823	6.41766e-10	4.13959e-09	168	202	213	171	122	149	170	158	81	85
NR_037598	100526825	INMT-MINDY4	1.19201	0.437691	5.88182e-06	1.99616e-05	148	109	104	128	59	37	54	70	52	55
NM_001346754	284098	PIGW	1.19391	0.437117	7.17516e-08	3.41213e-07	99	108	104	110	66	78	78	72	51	41
NM_001136193	22868	FASTKD2	1.19476	0.43686	1.22059e-10	8.83472e-10	136	137	140	131	100	99	105	107	56	63
NM_001286349	55243	KIRREL1	1.19494	0.436806	7.58873e-16	1.06281e-14	402	366	341	413	204	187	188	196	181	153
NM_001164144	283489	CHAMP1	1.1959	0.436513	1.79555e-12	1.67647e-11	433	468	444	467	401	465	326	293	177	221
NM_002915	5983	RFC3	1.19611	0.436451	1.51775e-08	7.98821e-08	136	123	113	143	113	106	102	106	63	51
NM_001135095	64778	FNDC3B	1.19804	0.435866	1.68996e-12	1.58511e-11	261	233	220	261	143	126	144	156	108	106
NM_001322087	29883	CNOT7	1.19813	0.435838	1.18907e-10	8.6371e-10	156	177	187	154	152	174	156	145	80	68
NM_001173984	29117	BRD7	1.19947	0.435435	2.75021e-09	1.61711e-08	129	128	128	129	88	88	98	99	63	50
NM_001080512	80114	BICC1	1.20255	0.434507	4.49034e-16	6.44324e-15	375	333	337	331	195	157	162	180	145	155
NM_001211	701	BUB1B	1.2092	0.43251	4.6585e-16	6.67284e-15	407	437	488	353	315	309	290	292	173	193
NM_001003407	3983	ABLIM1	1.21147	0.431828	1.0168e-19	2.09481e-18	685	589	570	631	337	268	279	313	252	285
NM_033505	85465	SELENOI	1.21218	0.431615	6.09114e-26	2.15669e-24	529	550	545	534	293	304	309	304	231	238
NM_001040665	261729	STEAP2	1.21261	0.431487	2.84409e-10	1.95477e-09	192	223	222	206	114	140	125	111	101	83
NM_003509	8329	HIST1H2AI	1.21262	0.431485	3.66619e-08	1.82729e-07	149	179	217	125	120	129	121	115	80	65
NM_001159767	28969	BZW2	1.21275	0.431445	3.19364e-19	6.27903e-18	427	399	412	392	293	257	311	341	190	164
NM_001042717	85865	GTPBP10	1.2151	0.430745	4.70273e-09	2.66923e-08	123	139	128	147	78	100	101	91	58	58
NM_001282750	51430	SUCO	1.21643	0.430346	1.16311e-11	9.68742e-11	192	200	181	219	139	159	134	124	78	93
NM_001128226	22894	DIS3	1.21664	0.430283	1.60352e-27	6.30539e-26	616	646	650	612	419	438	423	414	261	286
NM_015888	51361	HOOK1	1.21883	0.42963	1.39179e-10	9.95054e-10	193	245	254	207	154	208	197	170	90	104
NM_001346599	60561	RINT1	1.21971	0.429368	2.02562e-15	2.66788e-14	256	271	258	277	155	173	157	147	116	113
NM_001207055	1789	DNMT3B	1.22142	0.428859	5.2101e-12	4.56246e-11	206	206	193	222	83	85	93	92	100	78
NM_001177663	55183	RIF1	1.22195	0.428703	1.21602e-28	5.18012e-27	843	882	897	824	674	698	697	693	336	407
NM_023012	65117	RSRC2	1.22302	0.428385	5.44927e-12	4.74649e-11	170	177	168	181	121	133	117	110	70	80
NM_001130851	1033	CDKN3	1.22402	0.428088	4.95935e-11	3.79444e-10	188	177	176	177	168	154	126	129	75	80
NM_001247996	50807	ASAP1	1.22415	0.428048	1.07488e-17	1.78689e-16	313	303	285	327	188	187	186	187	130	135
NM_017922	55015	PRPF39	1.22807	0.426888	7.86293e-07	3.14479e-06	118	133	114	157	79	110	110	95	58	53
NM_001081492	144501	KRT80	1.22941	0.426493	2.23925e-18	4.04301e-17	1866	1582	1643	1533	823	596	590	682	695	731
NM_001300886	29984	RHOD	1.23032	0.426222	1.71198e-13	1.83037e-12	292	309	338	258	140	134	159	166	120	136
NM_022841	64864	RFX7	1.23078	0.426086	7.25851e-17	1.13513e-15	401	362	350	384	297	260	259	280	149	173
NM_033515	93663	ARHGAP18	1.23692	0.424278	6.25054e-26	2.20358e-24	610	588	550	646	416	416	432	437	257	254
NM_001127213	4061	LY6E	1.2376	0.424077	6.0782e-15	7.57829e-14	412	404	452	336	178	149	149	159	179	164
NM_021230	58508	KMT2C	1.23761	0.424076	1.17699e-26	4.35593e-25	1048	992	1013	961	781	697	736	792	390	466
NR_047001	100874222	RNF219-AS1	1.24188	0.422821	2.69814e-07	1.16331e-06	99	114	124	96	62	71	87	84	49	44
NM_001745	819	CAMLG	1.24246	0.422653	1.38879e-09	8.58575e-09	128	132	123	141	71	78	84	82	55	57
NM_016486	51249	TMEM69	1.2435	0.422348	7.22998e-08	3.43602e-07	130	143	136	144	81	95	99	93	57	61
NM_001166496	6566	SLC16A1	1.2444	0.422085	3.84051e-34	2.2762e-32	998	996	1026	936	599	568	597	616	427	413
NM_001205262	25788	RAD54B	1.24581	0.421671	6.97592e-12	6.0059e-11	174	183	180	180	111	119	125	122	72	80
NM_001010986	286410	ATP11C	1.24587	0.421655	2.11145e-16	3.15714e-15	265	304	312	273	211	249	234	216	121	124
NM_001085379	378805	LINC-PINT	1.24722	0.421258	1.73443e-07	7.72653e-07	101	104	98	109	112	124	116	112	40	48
NM_024953	80018	NAA25	1.24834	0.420934	1.24929e-15	1.68613e-14	427	402	389	422	261	243	216	219	191	158
NM_032047	84002	B3GNT5	1.24876	0.420809	7.10191e-09	3.93274e-08	183	223	266	161	180	206	189	175	96	80
NM_001199942	23033	DOP1A	1.24924	0.420671	1.00139e-14	1.22427e-13	278	256	250	268	150	133	129	136	124	98
NM_001023570	9657	IQCB1	1.25111	0.420124	3.89956e-05	0.000112701	98	76	63	103	57	45	41	46	32	41
NM_001621	196	AHR	1.25244	0.419739	2.42696e-13	2.54489e-12	259	284	294	261	187	207	225	218	123	109
NM_003566	8411	EEA1	1.2559	0.418731	7.84961e-20	1.63781e-18	378	426	433	385	254	291	258	238	165	177
NM_006264	5783	PTPN13	1.25644	0.418574	4.93193e-06	1.69275e-05	154	120	102	157	67	52	38	41	56	57
NR_001588	155370	SBDSP1	1.26284	0.416721	1.73081e-07	7.71882e-07	167	175	184	156	95	93	111	115	64	81
NM_018989	54439	RBM27	1.26693	0.415544	4.80015e-21	1.12494e-19	637	592	563	640	428	398	381	394	259	252
NM_014755	9792	SERTAD2	1.27069	0.41446	5.80759e-08	2.80073e-07	126	131	125	134	95	104	86	80	58	51
NM_001042369	6738	TROVE2	1.27109	0.414346	5.31686e-14	6.0398e-13	183	182	176	186	143	144	129	127	72	79
NM_001161778	54704	PDP1	1.27154	0.414216	1.10057e-10	8.05146e-10	163	155	150	161	114	109	88	87	66	65
NM_001252078	9958	USP15	1.2721	0.414056	1.00983e-10	7.44759e-10	193	195	187	203	119	125	123	120	89	74
NM_015993	51090	PLLP	1.27252	0.413937	5.93735e-11	4.51316e-10	189	166	161	177	68	55	66	74	72	73
NM_018321	55299	BRIX1	1.27346	0.413667	2.93396e-10	2.00643e-09	178	213	205	204	106	139	146	129	80	86
NM_030579	80777	CYB5B	1.27399	0.413513	6.11173e-34	3.54524e-32	2522	2657	2673	2540	1494	1576	1592	1549	1165	1003
NM_001286818	688	KLF5	1.27991	0.411822	8.85267e-36	5.74651e-34	985	981	1011	929	736	708	719	738	415	395
NM_001160033	151246	SGO2	1.28073	0.411587	1.97613e-09	1.18669e-08	177	195	203	170	153	168	115	105	76	78
NM_001313972	10628	TXNIP	1.28236	0.411122	3.79754e-25	1.23254e-23	1236	1066	1022	1168	747	615	612	674	462	468
NM_181453	9648	GCC2	1.28416	0.410611	1.21252e-13	1.32405e-12	265	278	275	265	197	209	163	154	105	120
NM_014403	27090	ST6GALNAC4	1.28527	0.410293	4.89205e-11	3.74645e-10	190	187	205	159	72	62	58	61	81	72
NM_001320126	57406	ABHD6	1.28535	0.410272	1.33738e-07	6.07354e-07	189	174	164	183	80	71	46	45	75	72
NM_001144073	26973	CHORDC1	1.28614	0.410047	7.09119e-13	6.99624e-12	205	206	201	211	174	181	169	166	89	82
NM_020884	57644	MYH7B	1.28868	0.409327	3.51997e-23	9.92753e-22	2071	1796	1773	1819	585	445	436	486	735	800
NM_001307940	79983	POF1B	1.28917	0.409187	3.0616e-20	6.52105e-19	393	389	412	346	228	205	198	207	154	163
NM_001145847	8842	PROM1	1.28918	0.409182	3.57673e-13	3.68439e-12	276	249	266	227	153	119	112	125	98	111
NM_001252226	10769	PLK2	1.29028	0.408871	1.48987e-12	1.40712e-11	367	305	283	350	240	193	168	186	120	148
NM_031442	83604	TMEM47	1.29177	0.40845	3.96824e-18	7.00998e-17	389	443	437	420	263	317	312	285	173	174
NM_001193424	79723	SUV39H2	1.29611	0.407222	1.49924e-14	1.79535e-13	211	239	241	221	153	180	160	145	99	88
NM_001297707	23271	CAMSAP2	1.29717	0.406924	4.45494e-31	2.16887e-29	565	604	600	573	315	337	317	304	234	245
NM_015131	23160	WDR43	1.29757	0.406811	1.83266e-34	1.11032e-32	1025	1064	1092	982	593	595	576	571	430	423
NM_001349655	10464	PIBF1	1.30001	0.406122	2.62117e-07	1.13252e-06	145	121	111	141	104	85	76	83	50	57
NM_001160302	8867	SYNJ1	1.30415	0.404959	9.81582e-09	5.32738e-08	150	139	129	154	71	67	70	73	57	61
NR_002728	10984	KCNQ1OT1	1.30733	0.404067	1.30257e-08	6.91798e-08	216	200	171	255	132	136	146	146	93	80
NM_001286229	51514	DTL	1.30771	0.403962	3.01112e-24	9.02122e-23	675	609	637	588	471	388	394	436	275	235
NM_001271594	143686	SESN3	1.31142	0.402925	3.47326e-22	8.88202e-21	546	651	622	628	283	368	350	305	251	245
NM_001103184	342184	FMN1	1.31338	0.402377	1.40357e-18	2.57974e-17	480	426	412	446	232	192	180	195	164	192
NM_001317902	96764	TGS1	1.31347	0.402352	6.50473e-13	6.44875e-12	185	170	162	184	118	109	98	102	72	70
NM_014920	22858	ICK	1.31525	0.401857	2.6627e-22	6.8701e-21	648	751	759	668	357	420	370	335	272	301
NM_001001503	4731	NDUFV3	1.31714	0.401329	1.3946e-11	1.14522e-10	163	156	146	169	80	77	85	88	62	66
NM_001079524	10606	PAICS	1.32091	0.400281	8.01397e-26	2.80112e-24	879	1000	1015	915	600	706	668	613	408	362
NM_016567	56647	BCCIP	1.32116	0.400214	2.18966e-12	2.02823e-11	236	286	298	246	160	199	199	179	110	105
NM_001018067	26135	SERBP1	1.3235	0.399565	1.65732e-27	6.48575e-26	422	436	429	435	300	317	335	330	178	168
NM_031459	83667	SESN2	1.3278	0.398377	4.55259e-06	1.57511e-05	125	109	123	92	39	26	31	37	42	50
NM_031217	81930	KIF18A	1.32877	0.398108	1.25618e-17	2.07143e-16	479	444	456	427	328	282	247	262	179	185
NM_001256910	9188	DDX21	1.33612	0.396086	4.38854e-42	3.85956e-40	2178	2347	2377	2162	1291	1381	1249	1190	898	909
NM_001348193	8780	RIOK3	1.34048	0.39489	1.47665e-11	1.20294e-10	181	164	157	173	119	105	99	106	58	77
NM_000873	3384	ICAM2	1.3417	0.394557	1.8812e-12	1.74982e-11	218	208	194	228	74	71	78	80	96	73
NM_001174116	23312	DMXL2	1.34409	0.393903	2.65233e-17	4.28655e-16	223	226	215	236	138	145	155	154	88	90
NM_001085437	79919	MAB21L4	1.34419	0.393874	1.25657e-07	5.7352e-07	162	120	106	156	58	40	42	50	54	54
NM_006784	10885	WDR3	1.3444	0.393819	1.81157e-23	5.2172e-22	407	452	448	423	218	246	245	231	157	186
NM_001363648	283248	RCOR2	1.34525	0.393585	1.27075e-12	1.20995e-11	186	187	200	160	72	64	60	63	68	77
NM_001172	384	ARG2	1.34609	0.393358	9.24948e-11	6.85871e-10	173	160	164	154	112	97	78	81	68	61
NM_001330167	22841	RAB11FIP2	1.34699	0.393112	1.06152e-15	1.44945e-14	249	229	233	224	149	127	125	135	90	95
NM_001256135	1434	CSE1L	1.35211	0.391718	8.69496e-33	4.67869e-31	1466	1583	1586	1527	1120	1254	1317	1263	655	560
NM_001114	113	ADCY7	1.35516	0.39089	1.61098e-10	1.14179e-09	220	223	228	204	120	115	77	74	90	83
NM_001317964	51520	LARS	1.35651	0.390527	2.59901e-25	8.57149e-24	564	593	643	504	370	362	337	337	227	226
NM_032390	84365	NIFK	1.35651	0.390526	1.30927e-07	5.9591e-07	109	116	108	121	70	81	69	63	45	45
NM_000059	675	BRCA2	1.35918	0.389802	4.60215e-13	4.62988e-12	219	223	228	208	150	147	137	137	85	88
NM_014584	30001	ERO1A	1.35929	0.389773	2.35011e-20	5.05831e-19	361	328	333	325	270	229	228	249	123	142
NM_004582	5876	RABGGTB	1.36713	0.387662	8.26997e-17	1.28838e-15	258	257	238	283	158	168	182	180	103	100
NM_001130721	79071	ELOVL6	1.37168	0.386441	4.76519e-07	1.97339e-06	189	166	217	116	98	61	66	83	65	68
NM_001306070	10150	MBNL2	1.37645	0.385166	5.29818e-25	1.69937e-23	394	400	380	416	235	248	221	212	160	148
NM_001031691	9933	PUM3	1.37672	0.385094	5.45371e-14	6.1781e-13	289	369	376	322	158	216	231	200	139	124
NM_001168724	65084	TMEM135	1.38213	0.383652	4.59118e-18	8.07554e-17	258	292	306	254	156	173	184	177	106	109
NM_080927	131566	DCBLD2	1.38258	0.383533	1.76874e-51	2.22563e-49	2277	2170	2104	2234	1181	1099	1077	1111	842	854
NM_000238	3757	KCNH2	1.38533	0.382802	4.15603e-18	7.3259e-17	315	312	314	301	122	115	111	111	137	102
NM_001276320	55432	YOD1	1.38537	0.382792	6.18529e-18	1.06729e-16	215	208	201	217	126	123	127	130	81	80
NM_001033045	151556	GPR155	1.38574	0.382694	7.26014e-15	8.98346e-14	252	292	288	264	118	141	109	96	96	116
NM_001199741	1647	GADD45A	1.38619	0.382574	2.33326e-20	5.03529e-19	674	578	587	572	235	175	171	194	233	234
NM_001167924	84319	CMSS1	1.38731	0.382278	1.40572e-09	8.67071e-09	112	114	110	114	75	77	58	55	42	45
NM_001281467	51605	TRMT6	1.39679	0.379773	1.03521e-15	1.41825e-14	332	343	401	267	229	204	202	213	138	119
NM_001320227	51068	NMD3	1.39707	0.379698	2.00791e-08	1.04205e-07	130	160	174	125	88	105	77	67	56	57
NM_017666	55609	ZNF280C	1.40074	0.378735	3.12111e-15	4.00747e-14	179	191	188	184	122	133	120	114	68	74
NM_012420	24138	IFIT5	1.40259	0.37825	2.62371e-11	2.07738e-10	177	172	147	208	77	82	73	69	69	65
NM_024057	79023	NUP37	1.40363	0.377978	8.77795e-10	5.55687e-09	128	128	118	141	81	87	87	84	52	46
NM_017906	55003	PAK1IP1	1.41152	0.375916	8.65714e-12	7.32231e-11	130	124	127	120	86	78	74	77	51	44
NM_001204880	7321	UBE2D1	1.41981	0.373762	9.74432e-13	9.40954e-12	161	202	201	182	124	170	164	141	70	70
NM_019072	54557	SGTB	1.42296	0.372946	3.4213e-09	1.98319e-08	120	129	115	145	77	95	77	67	55	40
NM_001282433	25984	KRT23	1.42316	0.372896	1.10586e-09	6.91503e-09	131	121	105	147	56	56	56	57	41	53
NM_001276380	51575	ESF1	1.43236	0.370524	6.79138e-14	7.58835e-13	171	169	172	160	108	102	93	94	63	63
NM_001079670	81617	CAB39L	1.43319	0.370312	4.73094e-14	5.41179e-13	205	222	224	209	71	76	88	86	89	72
NM_001105515	10257	ABCC4	1.43606	0.369576	2.90868e-28	1.18401e-26	417	397	385	412	284	270	258	264	152	148
NM_001198532	55074	OXR1	1.44593	0.367055	1.7763e-22	4.67151e-21	458	483	472	469	226	239	232	224	169	180
NM_033395	85459	CEP295	1.44692	0.366804	1.78502e-27	6.95224e-26	404	390	365	422	234	232	221	222	147	145
NM_001113178	10725	NFAT5	1.4496	0.366122	3.31218e-58	5.64382e-56	2124	2151	2054	2206	1088	1119	1098	1081	761	812
NM_001349757	55119	PRPF38B	1.44992	0.366043	6.34686e-19	1.20443e-17	234	241	235	246	144	154	168	165	97	79
NM_001149	288	ANK3	1.46629	0.361911	6.85549e-11	5.1726e-10	259	218	201	244	113	89	75	82	70	98
NM_001329754	653	BMP5	1.48028	0.358418	8.38593e-11	6.26379e-10	142	133	140	122	101	86	74	80	44	53
NM_001353497	54529	ASNSD1	1.48055	0.358352	2.31399e-10	1.60937e-09	143	187	200	151	101	139	123	103	68	55
NM_005791	10199	MPHOSPH10	1.48164	0.358081	5.07995e-13	5.09178e-12	150	155	164	137	105	103	84	82	55	54
NM_001144823	10260	DENND4A	1.48704	0.356744	1.061e-20	2.41054e-19	274	295	304	266	139	146	132	125	113	91
NM_001142749	222223	KIAA1324L	1.49068	0.355844	8.28725e-16	1.15649e-14	244	218	198	257	136	125	135	143	88	77
NM_032865	84951	TNS4	1.49093	0.355783	1.66349e-19	3.32658e-18	1108	935	935	965	661	507	422	467	376	331
NM_001146274	6934	TCF7L2	1.49102	0.355762	1.33596e-24	4.15468e-23	412	406	417	378	231	213	207	215	132	157
NM_001199261	51377	UCHL5	1.49216	0.355481	1.17275e-17	1.94168e-16	216	249	236	247	144	183	162	142	82	87
NM_017774	54901	CDKAL1	1.49419	0.354981	2.05064e-37	1.48426e-35	1160	1186	1217	1120	719	721	714	711	471	367
NM_015082	23105	FSTL4	1.49429	0.354956	5.65968e-13	5.64518e-12	358	295	289	310	95	68	66	76	117	106
NM_001040876	6059	ABCE1	1.4949	0.354804	6.93054e-16	9.75644e-15	284	308	308	300	172	195	201	189	137	78
NM_004124	2764	GMFB	1.49607	0.354518	2.58743e-11	2.05064e-10	128	160	157	148	76	105	111	96	52	53
NM_001080430	27324	TOX3	1.50705	0.351829	3.60169e-24	1.07121e-22	405	393	400	370	213	192	177	185	126	152
NM_005687	10056	FARSB	1.51059	0.350967	6.25989e-21	1.45454e-19	314	302	316	280	175	155	146	153	117	97
NM_001017926	11244	ZHX1	1.51346	0.35027	1.41589e-12	1.33879e-11	266	334	306	329	138	201	154	124	106	111
NR_024031	57291	DANCR	1.51606	0.349639	4.2328e-22	1.07516e-20	289	332	329	308	174	209	196	178	111	110
NM_021724	9572	NR1D1	1.51843	0.349067	1.30077e-12	1.23566e-11	260	225	221	230	120	94	71	76	81	83
NM_020165	56852	RAD18	1.51898	0.348934	4.29221e-10	2.86814e-09	164	144	129	168	116	105	79	81	48	59
NM_001185056	5010	CLDN11	1.52496	0.347489	7.5763e-41	6.25925e-39	747	769	794	701	358	349	334	334	270	256
NM_001363464	374378	GALNT18	1.5288	0.346564	8.00037e-22	1.98891e-20	242	249	246	242	83	83	88	88	90	81
NM_001008493	55740	ENAH	1.5313	0.345965	2.42278e-27	9.34714e-26	679	609	575	678	329	290	358	394	225	218
NM_182762	346389	MACC1	1.53168	0.345875	4.63677e-37	3.13423e-35	944	904	939	838	466	406	407	434	303	328
NM_001171976	54825	CDHR2	1.53191	0.34582	1.2099e-07	5.55005e-07	147	110	97	141	39	27	25	29	44	42
NM_003179	6855	SYP	1.53221	0.345747	4.5593e-13	4.59809e-12	153	151	135	174	61	66	63	60	62	45
NM_001037332	26999	CYFIP2	1.53789	0.344389	5.50547e-32	2.84995e-30	698	683	647	702	285	274	238	236	221	252
NM_001114634	5324	PLAG1	1.54663	0.342308	9.50349e-08	4.4442e-07	94	106	114	86	54	58	36	33	33	36
NM_001164750	444	ASPH	1.55201	0.341034	5.16899e-41	4.35847e-39	709	675	676	661	340	304	307	323	224	242
NM_000280	5080	PAX6	1.55822	0.339569	4.04848e-08	2.00196e-07	232	154	119	249	57	37	43	53	66	63
NM_001284335	8669	EIF3J	1.5651	0.337954	4.5462e-15	5.72052e-14	194	176	160	202	124	116	99	100	65	60
NM_001361189	221302	ZUP1	1.57097	0.336582	7.1846e-10	4.59803e-09	116	105	121	87	69	52	47	54	42	31
NM_001353916	6480	ST6GAL1	1.57267	0.336186	2.69911e-08	1.37289e-07	112	98	86	117	56	51	35	35	36	33
NM_005328	3037	HAS2	1.59999	0.329879	3.07519e-12	2.77922e-11	157	164	173	148	71	70	84	86	59	49
NM_014510	27445	PCLO	1.60023	0.329824	4.73574e-21	1.11304e-19	207	205	206	200	106	102	113	117	68	68
NM_000189	3099	HK2	1.60886	0.327857	2.71481e-34	1.62076e-32	694	624	640	603	225	178	188	209	224	198
NM_001242690	100288413	ERVMER34-1	1.61714	0.325982	8.9205e-13	8.67548e-12	145	138	139	135	58	52	64	70	44	48
NM_033229	89870	TRIM15	1.61725	0.325957	4.06462e-07	1.70572e-06	139	97	108	92	28	13	25	38	27	44
NM_182497	125115	KRT40	1.61773	0.325848	6.71852e-27	2.50917e-25	614	573	535	610	167	150	123	123	205	177
NM_001366406	6273	S100A2	1.62001	0.325333	6.02443e-12	5.23077e-11	117	105	101	110	51	43	40	43	36	35
NM_001085377	4163	MCC	1.62038	0.325251	2.47972e-15	3.21831e-14	711	534	501	615	228	150	138	166	187	198
NM_001297669	23179	RGL1	1.63045	0.322988	2.63918e-29	1.1668e-27	532	487	476	499	235	203	185	194	171	154
NM_001178075	440	ASNS	1.63121	0.322818	8.80243e-10	5.56806e-09	133	129	130	124	70	65	54	54	43	42
NM_001145320	9719	ADAMTSL2	1.6462	0.319481	1.27904e-24	4.02196e-23	371	346	352	324	84	69	62	65	112	112
NM_001306188	56180	MOSPD1	1.65614	0.317288	1.18448e-13	1.29864e-12	122	128	126	128	70	75	82	80	49	32
NM_001143887	9318	COPS2	1.65844	0.316781	5.52026e-21	1.28633e-19	209	213	225	193	162	159	151	153	71	63
NM_001253852	10717	AP4B1	1.66574	0.315183	7.18663e-12	6.17431e-11	151	126	138	116	78	54	53	62	47	37
NM_001286490	84978	FRMD5	1.67153	0.31392	9.50876e-23	2.54991e-21	371	315	292	361	165	135	138	153	103	108
NM_001134363	282996	RBM20	1.67706	0.31272	6.83381e-27	2.54062e-25	648	571	566	566	218	170	161	178	159	211
NM_152280	23208	SYT11	1.67803	0.312509	2.44099e-18	4.38789e-17	191	181	178	179	82	73	67	69	55	59
NM_001095	41	ASIC1	1.68718	0.310533	2.01496e-17	3.29608e-16	236	208	220	191	87	64	66	75	63	71
NM_001018113	2187	FANCB	1.6877	0.310422	2.1995e-13	2.31528e-12	114	125	112	137	58	73	63	55	40	36
NM_001204519	5026	P2RX5	1.70426	0.306879	2.39162e-19	4.74782e-18	369	297	284	324	101	71	71	83	98	99
NM_001270952	7347	UCHL3	1.70451	0.306825	2.41486e-16	3.5846e-15	165	201	192	190	103	139	105	88	59	57
NM_000269	4830	NME1	1.70675	0.306349	2.56191e-14	3.00199e-13	271	214	203	247	163	120	136	162	73	71
NM_020862	57622	LRFN1	1.72594	0.302301	2.26143e-10	1.57549e-09	159	130	136	125	49	33	33	40	41	43
NM_022451	64318	NOC3L	1.73568	0.300268	2.97922e-26	1.07819e-24	296	330	331	306	123	139	160	154	95	96
NM_001142614	23301	EHBP1	1.73631	0.300137	2.2436e-29	1.00276e-27	323	338	327	336	152	162	158	152	106	95
NM_006909	5924	RASGRF2	1.74197	0.298961	4.30327e-21	1.01724e-19	311	268	239	326	137	120	132	143	90	82
NM_000917	5033	P4HA1	1.76429	0.294371	2.69938e-24	8.13849e-23	279	277	294	248	158	145	131	134	91	72
NM_001255976	56937	PMEPA1	1.77039	0.293129	1.16547e-24	3.68046e-23	448	377	393	369	165	119	128	150	130	104
NM_001135805	6857	SYT1	1.77549	0.292095	4.01778e-50	4.76253e-48	1360	1254	1189	1331	545	488	444	460	383	372
NM_001013642	388610	TRNP1	1.78357	0.290464	1.21157e-18	2.24704e-17	254	218	201	246	102	84	78	85	65	69
NM_001286059	27314	RAB30	1.79497	0.288178	6.27326e-46	6.49481e-44	739	695	660	741	293	272	260	267	226	185
NM_001328664	9411	ARHGAP29	1.80295	0.286587	5.33738e-26	1.90631e-24	276	257	248	266	169	154	136	142	71	80
NM_012449	26872	STEAP1	1.81714	0.283782	1.40206e-11	1.15019e-10	110	103	98	107	44	40	37	38	28	32
NM_001185118	55892	MYNN	1.8216	0.282907	1.73476e-12	1.62438e-11	108	136	136	115	57	75	54	45	30	40
NM_199351	387597	ILDR2	1.82369	0.282497	7.94885e-21	1.83137e-19	283	247	245	248	83	64	56	61	76	69
NM_001083924	79098	C1orf116	1.82745	0.281761	7.66739e-47	8.14436e-45	949	888	846	909	261	229	206	214	237	272
NM_003246	7057	THBS1	1.84112	0.279106	1.11766e-49	1.28751e-47	1361	1228	1214	1234	360	293	296	322	376	330
NM_030968	114897	C1QTNF1	1.85912	0.275645	2.67319e-19	5.29395e-18	182	189	192	175	52	52	50	49	60	43
NM_002960	6274	S100A3	1.86274	0.274953	6.26761e-12	5.42464e-11	204	172	199	139	64	40	39	48	45	53
NM_001198	639	PRDM1	1.90651	0.266736	1.02057e-15	1.40526e-14	225	180	182	180	77	51	48	58	45	58
NM_001099267	23345	SYNE1	1.91196	0.265732	5.98282e-19	1.13799e-17	166	164	158	165	39	37	47	49	41	46
NM_183376	91947	ARRDC4	1.9715	0.254988	1.11454e-21	2.75403e-20	205	190	181	200	70	62	58	60	55	45
NM_001354870	4609	MYC	2.01037	0.248209	3.90237e-37	2.72799e-35	2852	2398	2438	2370	911	660	594	676	663	592
NM_005472	10008	KCNE3	2.04	0.243163	2.72776e-28	1.12112e-26	450	376	382	375	146	105	99	114	104	90
NM_024116	79101	TAF1D	2.06817	0.238462	3.11882e-27	1.192e-25	233	218	214	220	126	114	96	99	56	50
NM_005556	3855	KRT7	2.07899	0.23668	2.50141e-13	2.61959e-12	139	112	131	93	35	21	23	30	29	27
NM_001199198	55773	TBC1D23	2.10092	0.233109	5.79213e-24	1.69799e-22	243	296	321	235	109	129	139	130	63	65
NM_001496	2676	GFRA3	2.10237	0.232876	1.17104e-17	1.94168e-16	372	315	307	326	135	102	80	88	74	80
NM_001143668	347902	AMIGO2	2.14362	0.226312	1.72386e-35	1.10152e-33	334	308	302	308	89	75	76	81	73	70
NM_006080	10371	SEMA3A	2.19428	0.218502	3.65193e-76	1.19477e-73	1470	1428	1377	1452	571	545	505	510	328	303
NM_004864	9518	GDF15	2.19755	0.218007	7.0316e-24	2.03941e-22	307	280	274	273	71	58	39	40	65	59
NM_001819	1114	CHGB	2.20884	0.216308	9.45493e-28	3.77229e-26	216	212	216	194	73	65	55	56	45	46
NM_001306129	2335	FN1	2.21008	0.216122	6.83808e-19	1.29166e-17	194	186	195	164	35	28	41	47	30	50
NM_001039936	1124	CHN2	2.28921	0.204587	5.40793e-50	6.31878e-48	588	533	539	509	133	105	98	107	117	106
NM_001242581	54453	RIN2	2.3067	0.202122	7.14617e-19	1.34674e-17	154	131	140	120	21	14	20	24	28	27
NM_006500	4162	MCAM	2.31722	0.200653	1.49905e-19	3.03484e-18	221	181	197	162	56	36	32	38	41	35
NM_018153	84168	ANTXR1	2.41609	0.187364	9.58577e-30	4.48011e-28	764	643	675	603	271	192	167	193	129	123
NM_001143774	84457	PHYHIPL	2.41931	0.186945	2.33854e-30	1.11203e-28	261	254	251	255	92	88	95	98	55	41
NM_002507	4804	NGFR	2.43123	0.185407	5.89691e-23	1.61848e-21	534	403	367	459	82	53	41	48	74	89
NM_003068	6591	SNAI2	2.53931	0.172025	3.17947e-15	4.06962e-14	80	78	71	84	15	15	14	14	16	11
NM_001402	1915	EEF1A1	2.59895	0.165058	1.40603e-29	6.31862e-28	1400	1197	1152	1256	377	291	300	341	198	232
NM_006931	6515	SLC2A3	2.64276	0.160122	5.30129e-18	9.22537e-17	246	213	200	221	52	41	23	23	39	33
NM_001042459	11259	FILIP1L	3.38108	0.0959827	5.15002e-35	3.19106e-33	202	189	189	172	35	28	20	21	16	20

## Sheet: FL Myb vs dN Myb
Table S2. SW620 cells expressing RNA-seq data. Significantly differentially expressed genes when comparing full-length c-Myb to ∆N Myb, with greater than a 2-fold change and a Bonferonni corrected P-value less than 0.05.
ID	EntrezGene	Symbol	log2FC	FC	PValue	AdjPVal	SW6201aEV	SW6201bEV	SW6201cEV	SW6201dEV	SW6202aMYB	SW6202aNFMyb	SW6202bMYB	SW6202bNFMyb	SW6203adN	SW6203bdN
NM_139021	225689	MAPK15	-1.822	3.5357	7.06038e-15	1.06939e-12	30	25	30	21	81	52	49	59	188	232
NM_001242757	146429	SLC22A31	-1.67004	3.18223	2.52923e-18	8.99416e-16	105	99	96	105	57	51	49	49	177	151
NM_198075	115399	LRRC56	-1.45576	2.74301	8.50635e-10	2.70714e-08	107	103	104	101	60	54	48	48	148	139
NM_001145134	1375	CPT1B	-1.41229	2.66159	7.68888e-11	3.49374e-09	152	120	92	186	119	105	74	75	242	256
NM_152375	127707	KLHDC7A	-1.37171	2.58777	9.20632e-09	2.18257e-07	66	57	61	55	80	59	66	77	166	196
NM_052924	114822	RHPN1	-1.36655	2.57853	2.34923e-20	1.37245e-17	405	372	344	430	341	318	329	337	831	877
NM_006822	10966	RAB40B	-1.34872	2.54686	8.12308e-10	2.59526e-08	49	43	36	61	66	65	66	66	192	143
NM_001033113	377841	ENTPD8	-1.34206	2.53513	5.02187e-13	4.46455e-11	160	140	133	158	91	76	81	87	220	203
NM_000612	3481	IGF2	-1.33624	2.52492	1.69757e-11	9.57547e-10	49	45	47	45	57	48	57	63	140	145
NM_152742	221914	GPC2	-1.33373	2.52053	1.53406e-06	1.61066e-05	35	57	60	43	37	66	69	51	125	162
NM_001040667	3299	HSF4	-1.33057	2.51501	1.61338e-14	2.27515e-12	78	81	76	88	79	86	84	79	192	220
NM_001012712	404665	CACTIN-AS1	-1.30979	2.47905	3.10583e-07	4.22671e-06	70	71	78	62	65	59	66	69	163	161
NM_145754	90990	KIFC2	-1.30569	2.47201	1.02452e-06	1.14008e-05	43	43	36	56	58	67	68	63	161	161
NM_001256067	10811	NOXA1	-1.30469	2.4703	2.25566e-07	3.25955e-06	84	73	64	94	78	71	81	86	182	206
NM_020713	57473	ZNF512B	-1.27974	2.42796	1.2824e-27	3.49625e-24	510	455	446	489	424	359	361	385	916	939
NM_016642	51332	SPTBN5	-1.26894	2.40985	3.74678e-15	6.38435e-13	135	138	139	135	77	76	85	85	204	184
NM_001040439	23162	MAPK8IP3	-1.2419	2.3651	7.93527e-18	2.5961e-15	447	404	403	414	324	271	261	278	637	698
NM_206920	158056	MAMDC4	-1.21705	2.32471	3.98303e-13	3.61969e-11	115	125	118	133	109	129	124	112	283	272
NM_001365906	89932	PAPLN	-1.21155	2.31587	2.19111e-08	4.64913e-07	9	12	13	11	68	109	114	91	201	244
NM_001031737	124093	CCDC78	-1.19525	2.28984	9.97667e-08	1.65516e-06	78	98	82	114	39	62	63	49	138	109
NM_001098509	9905	SGSM2	-1.18746	2.27751	9.14108e-20	4.22444e-17	601	513	452	647	487	427	409	428	971	1027
NM_001278613	5097	PCDH1	-1.17489	2.25776	1.10066e-23	1.28605e-20	117	117	124	112	309	303	273	270	660	646
NR_027487	146880	ARHGAP27P1	-1.16997	2.25008	1.60639e-07	2.46042e-06	115	82	62	141	118	95	92	102	222	234
NM_001197097	5646	PRSS3	-1.16829	2.24746	1.04756e-16	3.05998e-14	185	156	145	187	247	208	190	202	467	488
NM_021251	11132	CAPN10	-1.149	2.2176	8.61416e-13	7.18931e-11	321	306	283	349	296	293	305	305	642	694
NM_001150	290	ANPEP	-1.14104	2.2054	7.108e-08	1.24223e-06	43	39	42	38	80	67	55	58	154	133
NM_032331	110599564	EEF1AKMT4	-1.14056	2.20466	8.83248e-08	1.49258e-06	66	77	82	66	73	83	71	65	151	174
NM_001035223	57139	RGL3	-1.1292	2.18738	1.03892e-10	4.49594e-09	132	113	101	141	127	111	118	126	255	271
NM_001018060	150209	AIFM3	-1.12849	2.1863	3.57265e-14	4.60837e-12	38	42	46	37	117	127	128	122	268	275
NM_001081560	1760	DMPK	-1.12373	2.1791	3.44033e-13	3.19755e-11	244	224	189	291	221	224	194	187	428	475
NM_001272104	79957	PAQR6	-1.12005	2.17355	4.05216e-08	7.6897e-07	35	38	37	39	53	61	58	53	129	117
NM_013440	29990	PILRB	-1.1168	2.16866	1.87162e-06	1.91349e-05	99	71	62	99	81	57	69	84	164	148
NM_001170538	199221	DZIP1L	-1.1155	2.1667	5.28981e-08	9.62151e-07	58	44	37	65	96	78	70	77	171	176
NM_014033	25840	METTL7A	-1.11206	2.16154	3.05101e-15	5.30941e-13	156	153	140	177	258	276	262	251	515	622
NM_024496	64207	IRF2BPL	-1.09158	2.13108	1.4905e-19	6.4162e-17	791	912	874	935	1116	1431	1474	1300	2714	2965
NM_004335	684	BST2	-1.09141	2.13082	2.41139e-07	3.43602e-06	30	34	41	27	71	78	86	83	182	157
NM_001162530	79729	SH3D21	-1.0836	2.11932	7.08146e-13	6.08779e-11	97	109	107	108	155	186	192	176	329	426
NM_001172700	134549	SHROOM1	-1.07684	2.10941	2.03523e-26	3.32922e-23	618	617	606	641	557	559	608	605	1280	1187
NM_001077238	56928	SPPL2B	-1.07663	2.1091	1.78913e-21	1.3303e-18	354	374	360	392	337	374	436	418	806	851
NM_019112	10347	ABCA7	-1.07604	2.10824	1.79874e-19	7.35595e-17	235	249	257	236	248	259	286	280	549	586
NM_001193397	5524	PTPA	-1.06814	2.09673	2.32778e-35	1.90389e-31	1988	1847	1813	1994	2353	2164	2250	2328	5049	4516
NM_001144994	257407	C2orf72	-1.05124	2.0723	1.07256e-12	8.51697e-11	141	134	121	163	159	164	196	196	370	373
NM_019107	56005	MYDGF	-1.04984	2.0703	5.03937e-20	2.57606e-17	502	429	424	472	560	452	475	525	1078	1018
NM_001258	1018	CDK3	-1.04937	2.06963	1.07021e-06	1.18447e-05	63	67	60	79	74	91	116	108	194	213
NM_001040059	968	CD68	-1.03786	2.05318	7.15745e-22	7.31759e-19	96	96	92	111	562	642	665	632	1349	1231
NM_001100878	642475	MROH6	-1.03626	2.0509	7.29037e-10	2.36619e-08	79	95	99	87	141	181	180	157	339	343
NM_001284351	6550	SLC9A3	-1.02769	2.03876	2.27935e-07	3.27067e-06	55	57	57	59	83	89	105	103	173	217
NM_001001975	513	ATP5F1D	-1.02118	2.02957	7.7198e-27	1.57851e-23	2844	2775	2848	2715	2225	2065	2083	2119	4769	3869
NM_001164431	343578	ARHGAP40	-1.02005	2.02799	1.71e-07	2.57571e-06	106	94	100	93	132	106	116	129	259	230
NM_001034915	54845	ESRP1	-1.01875	2.02617	7.08382e-19	2.63357e-16	908	841	746	1082	2709	2853	2875	2825	5396	6054
NM_001856	1307	COL16A1	-1.00597	2.0083	4.47485e-08	8.35612e-07	164	137	120	174	115	97	101	111	191	233
NM_145294	197335	WDR90	-1.00415	2.00576	8.16138e-17	2.47229e-14	471	416	402	462	571	493	468	496	1001	1033
NM_001135685	4058	LTK	-1.00411	2.00571	2.06977e-06	2.07968e-05	2	2	1	8	49	109	103	73	166	160
NM_001143995	9404	LPXN	1.00114	0.499606	4.92782e-05	0.000296358	112	82	78	98	140	96	95	117	55	57
NM_001328664	9411	ARHGAP29	1.00265	0.499083	1.483e-08	3.35995e-07	276	257	248	266	169	154	136	142	71	80
NM_013238	29103	DNAJC15	1.00634	0.497807	0.000356759	0.00156458	104	104	117	87	140	127	109	114	64	61
NM_001002857	302	ANXA2	1.01594	0.494506	2.87457e-17	9.04272e-15	672	735	771	680	1131	1282	1367	1319	650	615
NM_001135699	7534	YWHAZ	1.02257	0.492237	8.60402e-30	3.51861e-26	827	812	816	828	1561	1582	1494	1502	771	745
NM_001144073	26973	CHORDC1	1.02323	0.492013	1.46391e-08	3.32593e-07	205	206	201	211	174	181	169	166	89	82
NM_001206747	858	CAV2	1.02338	0.491961	3.05642e-07	4.17336e-06	95	94	78	125	164	198	196	183	84	98
NM_001256135	1434	CSE1L	1.03359	0.488495	4.01652e-20	2.19007e-17	1466	1583	1586	1527	1120	1254	1317	1263	655	560
NM_024116	79101	TAF1D	1.03711	0.487303	1.9908e-07	2.94444e-06	233	218	214	220	126	114	96	99	56	50
NM_000269	4830	NME1	1.03876	0.486747	3.78061e-06	3.49003e-05	271	214	203	247	163	120	136	162	73	71
NR_002819	378938	MALAT1	1.03969	0.486432	4.1132e-21	2.80349e-18	26865	26063	24066	29474	25720	26992	25893	25499	13428	11982
NM_001303037	51678	MPP6	1.04233	0.485542	5.91089e-11	2.79452e-09	198	196	185	213	240	253	277	279	113	142
NM_001126	159	ADSS	1.04753	0.483796	3.78996e-05	0.000238264	97	104	119	84	83	80	111	119	45	50
NM_001144763	23086	EXPH5	1.06581	0.477704	8.81081e-14	9.35891e-12	417	360	358	381	503	416	382	421	201	213
NM_001102667	5685	PSMA4	1.08057	0.472842	4.29848e-14	5.09526e-12	370	418	453	358	374	420	435	416	216	174
NM_005792	10200	MPHOSPH6	1.08834	0.470304	2.47591e-07	3.51571e-06	114	137	141	124	136	177	170	151	81	70
NM_001322087	29883	CNOT7	1.09262	0.468908	5.54146e-09	1.39457e-07	156	177	187	154	152	174	156	145	80	68
NM_032047	84002	B3GNT5	1.0963	0.467715	3.715e-07	4.87721e-06	183	223	266	161	180	206	189	175	96	80
NM_001146032	115548	FCHO2	1.10322	0.465476	0.000394729	0.00170279	81	89	102	73	92	95	102	103	49	43
NM_001204880	7321	UBE2D1	1.10337	0.465429	3.57429e-08	6.92752e-07	161	202	201	182	124	170	164	141	70	70
NM_004929	793	CALB1	1.11229	0.462559	3.21881e-13	3.02605e-11	117	112	99	146	689	809	813	785	337	383
NM_004951	1880	GPR183	1.11602	0.461366	3.23771e-05	0.000208349	24	19	15	33	153	163	159	162	73	75
NM_001202469	2631	NIPSNAP2	1.11872	0.460501	1.07124e-15	2.19043e-13	285	319	324	300	341	404	406	380	175	179
NM_001143887	9318	COPS2	1.22862	0.426724	9.4072e-12	5.57547e-10	209	213	225	193	162	159	151	153	71	63
NM_002591	5105	PCK1	1.38341	0.383311	1.92422e-10	7.56643e-09	17	10	11	13	303	179	198	274	88	93
NM_001085379	378805	LINC-PINT	1.39352	0.380634	5.39353e-09	1.36999e-07	101	104	98	109	112	124	116	112	40	48
NM_001204813	4907	NT5E	1.97372	0.254595	1.12785e-15	2.24993e-13	1	0	0	2	163	141	167	202	45	41
