# Supplementary material for: N-Terminal Truncated Myb with New Transcriptional Activity Produced Through Use of an Alternative MYB Promoter in Salivary Gland Adenoid Cystic Carcinoma
Source: Cancers (Basel). 2019 Dec 21;12(1):45. doi: 10.3390/cancers12010045 (PMC7016764; doi:10.3390/cancers12010045)
Supplement: Supplementary file 1 [file cancers-12-00045-s001.zip › Table S3.xlsx]

## Sheet: dNvsFL_UPvsDWN_enricherC2result
Table S3. Over-representation analysis results. The significantly differentially expressed genes were categorized as up or down regulated in Myb or dN Myb expressing cells (4 groups total). These genes were submitted to over-representation analyses using ClusterProfiler, selected results are displayed in Figure 6, full results included here.
	Cluster	group	othergroup	ID	Description	GeneRatio	BgRatio	pvalue	p.adjust	qvalue	geneID	Count
1	dN.aup	dN	aup	LIU_CMYB_TARGETS_UP	LIU_CMYB_TARGETS_UP	19/371	165/21105	1.04753e-10	1.4774e-07	1.20855e-07	4665/5037/10579/839/1728/2052/3385/3638/4502/4925/6509/7050/9687/10123/23588/51232/51477/54502/80150	19
2	dN.aup	dN	aup	CHARAFE_BREAST_CANCER_LUMINAL_VS_MESENCHYMAL_UP	CHARAFE_BREAST_CANCER_LUMINAL_VS_MESENCHYMAL_UP	31/371	450/21105	1.08672e-10	1.4774e-07	1.20855e-07	645/1364/5364/10188/11094/25840/80344/84988/90990/92714/114822/285489/401546/999/1365/1741/3485/3728/3985/4582/4602/5097/9066/23428/27134/54502/54845/59307/83481/123096/222171	31
3	dN.aup	dN	aup	KOHOUTEK_CCNT1_TARGETS	KOHOUTEK_CCNT1_TARGETS	9/371	50/21105	1.93015e-07	0.000135927	0.000111192	1140/1364/130589/727957/37/360/968/3691/10123	9
4	dN.aup	dN	aup	JOHNSTONE_PARVB_TARGETS_3_UP	JOHNSTONE_PARVB_TARGETS_3_UP	25/371	430/21105	1.99966e-07	0.000135927	0.000111192	1364/4241/4627/5621/9915/57326/83394/93129/19/37/360/493/1200/2869/3691/3728/5328/7050/7431/8743/10123/11322/23580/54502/79026	25
5	dN.aup	dN	aup	CHARAFE_BREAST_CANCER_LUMINAL_VS_BASAL_UP	CHARAFE_BREAST_CANCER_LUMINAL_VS_BASAL_UP	23/371	380/21105	3.07153e-07	0.00016703	0.000136634	10362/10585/11094/23564/55672/55890/84988/90990/114822/401546/404217/1741/4602/4925/5819/6509/9980/22979/23428/27134/55691/56967/123096	23
6	dN.aup	dN	aup	MARTENS_BOUND_BY_PML_RARA_FUSION	MARTENS_BOUND_BY_PML_RARA_FUSION	25/371	456/21105	5.96507e-07	0.000270317	0.000221126	156/4627/5880/6483/6550/9256/23129/25886/50619/80344/80709/493/2869/3417/3732/4778/5029/7805/8522/9181/10397/51085/118788/339122/340061	25
7	dN.aup	dN	aup	RODRIGUES_NTN1_TARGETS_DN	RODRIGUES_NTN1_TARGETS_DN	14/371	158/21105	8.19748e-07	0.000318413	0.00026047	1364/1848/4324/5646/90990/401546/1365/3691/5097/5819/6624/10123/59307/79026	14
8	dN.aup	dN	aup	KOBAYASHI_EGFR_SIGNALING_24HR_UP	KOBAYASHI_EGFR_SIGNALING_24HR_UP	11/371	101/21105	1.652e-06	0.000561472	0.000459298	25840/57326/57658/360/1200/1365/2052/4121/4582/8503/27134	11
9	dN.aup	dN	aup	REACTOME_SEMAPHORIN_INTERACTIONS	REACTOME_SEMAPHORIN_INTERACTIONS	9/371	68/21105	2.87391e-06	0.00086824	0.000710242	4627/5364/5880/9826/23129/389/3672/3985/8829	9
10	dN.aup	dN	aup	LINDGREN_BLADDER_CANCER_CLUSTER_1_DN	LINDGREN_BLADDER_CANCER_CLUSTER_1_DN	21/371	378/21105	3.91806e-06	0.00106532	0.000871459	645/1364/5372/6483/10188/25886/55349/84722/839/2052/2869/3385/3638/3956/4739/4778/5819/8463/27134/54492/118788	21
11	dN.aup	dN	aup	LEE_LIVER_CANCER_SURVIVAL_UP	LEE_LIVER_CANCER_SURVIVAL_UP	14/371	185/21105	5.31971e-06	0.00128381	0.00105019	35/1384/5091/5959/9278/2052/2159/3081/3638/5105/51085/65018/91614/160518	14
12	dN.aup	dN	aup	KIM_WT1_TARGETS_12HR_UP	KIM_WT1_TARGETS_12HR_UP	13/371	162/21105	6.0872e-06	0.00128381	0.00105019	8045/8459/57658/133/493/1880/4038/5328/7490/8503/10079/23580/64699	13
13	dN.aup	dN	aup	REACTOME_SEMA4D_INDUCED_CELL_MIGRATION_AND_GROWTH_CONE_COLLAPSE	REACTOME_SEMA4D_INDUCED_CELL_MIGRATION_AND_GROWTH_CONE_COLLAPSE	6/371	27/21105	6.13811e-06	0.00128381	0.00105019	4627/5364/5880/9826/389/3985	6
14	dN.aup	dN	aup	HOLLERN_EMT_BREAST_TUMOR_DN	HOLLERN_EMT_BREAST_TUMOR_DN	10/371	95/21105	6.6956e-06	0.00130038	0.00106375	1364/54101/55349/999/1365/2706/10205/27134/54845/83481	10
15	dN.aup	dN	aup	BERENJENO_TRANSFORMED_BY_RHOA_DN	BERENJENO_TRANSFORMED_BY_RHOA_DN	21/371	394/21105	7.4183e-06	0.00134469	0.00109999	1291/2621/4665/5621/6483/10043/55502/57462/92154/138151/727957/1200/2239/3417/4323/4502/4925/6624/9902/154796/201895	21
16	dN.aup	dN	aup	REACTOME_AXON_GUIDANCE	REACTOME_AXON_GUIDANCE	16/371	251/21105	1.03727e-05	0.00176271	0.00144194	1280/1291/4627/5364/5621/5880/6710/9826/23129/56963/389/1298/1741/3672/3985/8829	16
17	dN.aup	dN	aup	REN_ALVEOLAR_RHABDOMYOSARCOMA_DN	REN_ALVEOLAR_RHABDOMYOSARCOMA_DN	21/371	408/21105	1.25849e-05	0.0019903	0.00162812	1291/2621/4627/8459/9697/37/389/1200/1265/1728/2022/2052/3417/4323/4907/4925/5328/6281/8829/9902/10123	21
18	dN.aup	dN	aup	PASINI_SUZ12_TARGETS_DN	PASINI_SUZ12_TARGETS_DN	18/371	315/21105	1.3176e-05	0.0019903	0.00162812	1848/5621/404217/1265/2239/3956/4323/4907/6281/6382/7431/8503/10123/23588/27086/79026/80176/84617	18
19	dN.aup	dN	aup	MASSARWEH_TAMOXIFEN_RESISTANCE_DN	MASSARWEH_TAMOXIFEN_RESISTANCE_DN	16/371	258/21105	1.46099e-05	0.00209076	0.00171029	4665/55672/55806/130872/285489/493/4502/4602/6509/7263/9687/26018/64699/84617/170689/221662	16
20	dN.aup	dN	aup	LIU_PROSTATE_CANCER_DN	LIU_PROSTATE_CANCER_DN	23/371	481/21105	1.59589e-05	0.00216961	0.0017748	32/1291/2621/3315/4241/25840/153090/360/493/2869/3956/5328/6382/9902/10205/10580/51232/51477/54492/55701/80022/84617/116039	23
21	dN.aup	dN	aup	REACTOME_SEMA4D_IN_SEMAPHORIN_SIGNALING	REACTOME_SEMA4D_IN_SEMAPHORIN_SIGNALING	6/371	32/21105	1.7447e-05	0.00225897	0.0018479	4627/5364/5880/9826/389/3985	6
22	dN.aup	dN	aup	MCMURRAY_TP53_HRAS_COOPERATION_RESPONSE_DN	MCMURRAY_TP53_HRAS_COOPERATION_RESPONSE_DN	8/371	67/21105	2.23272e-05	0.00271236	0.00221878	4324/8784/10966/19/2048/3485/10205/83715	8
23	dN.aup	dN	aup	BOCHKIS_FOXA2_TARGETS	BOCHKIS_FOXA2_TARGETS	21/371	425/21105	2.3094e-05	0.00271236	0.00221878	1280/8459/55890/80344/401546/19/3081/3417/3638/3732/4502/5105/7263/10205/23580/51085/56998/64081/118788/339122/375387	21
24	dN.aup	dN	aup	WU_CELL_MIGRATION	WU_CELL_MIGRATION	13/371	184/21105	2.39414e-05	0.00271236	0.00221878	1364/5880/360/684/999/3691/3728/4502/4739/7431/10123/54845/84617	13
25	dN.aup	dN	aup	MCBRYAN_PUBERTAL_BREAST_3_4WK_UP	MCBRYAN_PUBERTAL_BREAST_3_4WK_UP	14/371	214/21105	2.77099e-05	0.00279788	0.00228874	219738/133/999/1365/3485/4323/4602/6382/6624/7050/8463/9479/9902/54845	14
26	dN.aup	dN	aup	ONDER_CDH1_TARGETS_2_DN	ONDER_CDH1_TARGETS_2_DN	22/371	464/21105	2.77345e-05	0.00279788	0.00228874	1364/1848/5364/54101/360/493/999/3566/3691/3728/3732/3985/5029/5328/6382/8743/10123/10205/10397/23428/54502/54845	22
27	dN.aup	dN	aup	BIDUS_METASTASIS_DN	BIDUS_METASTASIS_DN	12/371	161/21105	2.8996e-05	0.00279788	0.00228874	32/35/8045/25840/53916/79763/83937/84875/84939/2022/6320/55691	12
28	dN.aup	dN	aup	VERHAAK_GLIOBLASTOMA_MESENCHYMAL	VERHAAK_GLIOBLASTOMA_MESENCHYMAL	14/371	216/21105	3.07093e-05	0.00279788	0.00228874	645/4627/5880/1265/2022/3385/3566/3956/4121/5328/7805/8829/9902/54502	14
29	dN.aup	dN	aup	PETROVA_ENDOTHELIUM_LYMPHATIC_VS_BLOOD_DN	PETROVA_ENDOTHELIUM_LYMPHATIC_VS_BLOOD_DN	12/371	162/21105	3.08287e-05	0.00279788	0.00228874	290/1291/5621/5880/9697/283638/966/3566/4323/5097/5328/10123	12
30	dN.aup	dN	aup	LANDIS_BREAST_CANCER_PROGRESSION_DN	LANDIS_BREAST_CANCER_PROGRESSION_DN	8/371	70/21105	3.08703e-05	0.00279788	0.00228874	2621/1800/3417/4121/8829/10580/79026/112464	8
31	dN.aup	dN	aup	MOREAUX_B_LYMPHOCYTE_MATURATION_BY_TACI_UP	MOREAUX_B_LYMPHOCYTE_MATURATION_BY_TACI_UP	9/371	92/21105	3.49926e-05	0.00306919	0.00251068	5252/10811/81888/114822/283638/9902/23328/57716/65018	9
32	dN.aup	dN	aup	QI_HYPOXIA	QI_HYPOXIA	11/371	140/21105	3.83122e-05	0.00325534	0.00266295	726/55502/84627/133/839/3638/4502/9468/10397/83715/135228	11
33	dN.aup	dN	aup	YAGI_AML_WITH_11Q23_REARRANGED	YAGI_AML_WITH_11Q23_REARRANGED	18/371	351/21105	5.48712e-05	0.00452106	0.00369834	290/4627/23564/53358/100/968/3956/6281/6509/6624/7805/8522/9333/9468/9980/11322/23328/26018	18
34	dN.aup	dN	aup	SCHAEFFER_PROSTATE_DEVELOPMENT_48HR_UP	SCHAEFFER_PROSTATE_DEVELOPMENT_48HR_UP	22/371	487/21105	5.70464e-05	0.00456203	0.00373186	726/1364/1848/2621/5827/283078/360/793/999/1728/1741/1800/3485/3691/4502/4907/6469/7263/10267/30061/57228/222171	22
35	dN.aup	dN	aup	MEISSNER_NPC_HCP_WITH_H3K4ME2	MEISSNER_NPC_HCP_WITH_H3K4ME2	22/371	491/21105	6.43234e-05	0.00477463	0.00390576	1280/2621/29775/81888/83394/219738/283638/100/3566/4058/4502/9479/10079/51085/51087/57228/83715/113828/118788/140700/170692/339122	22
36	dN.aup	dN	aup	SWEET_LUNG_CANCER_KRAS_UP	SWEET_LUNG_CANCER_KRAS_UP	22/371	491/21105	6.43234e-05	0.00477463	0.00390576	1140/1848/2539/2583/5621/10263/56005/124944/968/1365/2159/2706/3566/4121/4502/4582/4925/6382/7050/7805/23588/54845	22
37	dN.aup	dN	aup	VERRECCHIA_RESPONSE_TO_TGFB1_C2	VERRECCHIA_RESPONSE_TO_TGFB1_C2	5/371	25/21105	6.49728e-05	0.00477463	0.00390576	1291/389/3728/3732/4323	5
38	dN.aup	dN	aup	VERRECCHIA_EARLY_RESPONSE_TO_TGFB1	VERRECCHIA_EARLY_RESPONSE_TO_TGFB1	7/371	58/21105	6.81729e-05	0.00487795	0.00399029	1291/389/966/3485/3728/3732/4323	7
39	dN.aup	dN	aup	LIU_VMYB_TARGETS_UP	LIU_VMYB_TARGETS_UP	10/371	127/21105	8.43504e-05	0.00588074	0.00481059	10579/3385/4925/6509/10123/23588/51232/54502/80150/84617	10
40	dN.aup	dN	aup	BAELDE_DIABETIC_NEPHROPATHY_DN	BAELDE_DIABETIC_NEPHROPATHY_DN	20/371	434/21105	9.44017e-05	0.00627057	0.00512948	4627/8412/9697/9846/133/360/684/2869/3485/4739/5105/5819/7431/7490/10079/10397/26018/51232/51352/56998	20
41	dN.aup	dN	aup	LEE_LIVER_CANCER_MYC_TGFA_UP	LEE_LIVER_CANCER_MYC_TGFA_UP	7/371	61/21105	9.45543e-05	0.00627057	0.00512948	3481/84722/4502/4739/4907/6509/10397	7
42	dN.aup	dN	aup	TSUNODA_CISPLATIN_RESISTANCE_UP	TSUNODA_CISPLATIN_RESISTANCE_UP	4/371	15/21105	0.000110005	0.00712154	0.0058256	3638/4907/5328/7431	4
43	dN.aup	dN	aup	CREIGHTON_ENDOCRINE_THERAPY_RESISTANCE_4	CREIGHTON_ENDOCRINE_THERAPY_RESISTANCE_4	16/371	307/21105	0.000117244	0.00741363	0.00606454	55806/285489/493/1200/4502/4602/6509/7263/9687/9902/26018/51559/64699/84617/170689/221662	16
44	dN.aup	dN	aup	DELYS_THYROID_CANCER_UP	DELYS_THYROID_CANCER_UP	20/371	443/21105	0.00012444	0.00768981	0.00629046	1848/2876/4665/5091/5364/5646/5959/23129/133/3956/4038/4582/4907/5328/6281/6382/9902/10205/10267/11322	20
45	dN.aup	dN	aup	PETROVA_PROX1_TARGETS_DN	PETROVA_PROX1_TARGETS_DN	7/371	64/21105	0.000128704	0.00777658	0.00636144	5621/5880/9697/966/4323/5328/8829	7
46	dN.aup	dN	aup	ZHAN_LATE_DIFFERENTIATION_GENES_DN	ZHAN_LATE_DIFFERENTIATION_GENES_DN	4/371	16/21105	0.000144646	0.00854981	0.00699396	100/1880/2052/3932	4
47	dN.aup	dN	aup	SERVITJA_ISLET_HNF1A_TARGETS_UP	SERVITJA_ISLET_HNF1A_TARGETS_UP	11/371	163/21105	0.000151248	0.0086884	0.00710733	645/1291/9256/23129/389/1265/3956/4323/6382/7431/7805	11
48	dN.aup	dN	aup	MARSON_FOXP3_TARGETS_UP	MARSON_FOXP3_TARGETS_UP	7/371	66/21105	0.000156577	0.0086884	0.00710733	4627/5880/10188/2052/6281/7431/10267	7
49	dN.aup	dN	aup	WILCOX_RESPONSE_TO_PROGESTERONE_DN	WILCOX_RESPONSE_TO_PROGESTERONE_DN	7/371	66/21105	0.000156577	0.0086884	0.00710733	1291/493/3485/3543/5328/8743/55691	7
50	dN.aup	dN	aup	CHARAFE_BREAST_CANCER_LUMINAL_VS_BASAL_DN	CHARAFE_BREAST_CANCER_LUMINAL_VS_BASAL_DN	20/371	455/21105	0.000177483	0.0096515	0.00789517	2876/5621/5880/9469/54101/100/133/966/4323/4502/4907/5328/6281/6624/8829/54751/84617/112464/135228/340061	20
51	dN.aup	dN	aup	XU_RESPONSE_TO_TRETINOIN_AND_NSC682994_UP	XU_RESPONSE_TO_TRETINOIN_AND_NSC682994_UP	4/371	17/21105	0.000186538	0.00994502	0.00813527	4627/3385/8522/8743	4
52	dN.aup	dN	aup	CHARAFE_BREAST_CANCER_LUMINAL_VS_MESENCHYMAL_DN	CHARAFE_BREAST_CANCER_LUMINAL_VS_MESENCHYMAL_DN	20/371	460/21105	0.000204895	0.0107137	0.00876405	1291/5621/9469/9697/23255/221184/2022/2869/4907/5328/6624/7431/7546/8829/9902/51232/54751/55701/84617/112464	20
53	dN.aup	dN	aup	LIM_MAMMARY_STEM_CELL_DN	LIM_MAMMARY_STEM_CELL_DN	19/371	428/21105	0.000226447	0.0114286	0.00934891	1364/5827/8045/10043/10585/11094/27352/80237/92714/999/1365/1741/2706/4582/7263/27134/54502/54845/59307	19
54	dN.aup	dN	aup	SHETH_LIVER_CANCER_VS_TXNIP_LOSS_PAM3	SHETH_LIVER_CANCER_VS_TXNIP_LOSS_PAM3	7/371	70/21105	0.000226975	0.0114286	0.00934891	84722/389/999/4925/51477/57722/84617	7
55	dN.aup	dN	aup	LU_AGING_BRAIN_UP	LU_AGING_BRAIN_UP	14/371	262/21105	0.00023974	0.0118519	0.00969514	5364/9846/25840/4038/4502/7050/7263/7431/9687/10267/10397/26018/79026/154796	14
56	dN.aup	dN	aup	KINSEY_TARGETS_OF_EWSR1_FLII_FUSION_DN	KINSEY_TARGETS_OF_EWSR1_FLII_FUSION_DN	16/371	329/21105	0.000257374	0.0124964	0.0102224	9846/53349/57326/93129/19/133/966/4907/5328/6281/7431/23580/30061/55691/57722/116039	16
57	dN.aup	dN	aup	GRAESSMANN_APOPTOSIS_BY_SERUM_DEPRIVATION_DN	GRAESSMANN_APOPTOSIS_BY_SERUM_DEPRIVATION_DN	13/371	234/21105	0.000273068	0.0130258	0.0106555	726/55502/57462/79798/839/1365/3932/4502/6509/10397/123096/140685/170689	13
58	dN.aup	dN	aup	LANDIS_ERBB2_BREAST_TUMORS_324_DN	LANDIS_ERBB2_BREAST_TUMORS_324_DN	10/371	149/21105	0.000313376	0.0146908	0.0120175	1291/2621/1800/2706/3417/4121/8829/10580/79026/112464	10
59	dN.aup	dN	aup	BROWNE_HCMV_INFECTION_18HR_DN	BROWNE_HCMV_INFECTION_18HR_DN	11/371	178/21105	0.000325013	0.0149781	0.0122525	1291/2621/5364/5880/5959/6550/23129/493/2052/3638/6469	11
60	dN.aup	dN	aup	AIGNER_ZEB1_TARGETS	AIGNER_ZEB1_TARGETS	5/371	35/21105	0.000343687	0.015291	0.0125085	999/2706/4582/10205/83481	5
61	dN.aup	dN	aup	CHANG_CORE_SERUM_RESPONSE_DN	CHANG_CORE_SERUM_RESPONSE_DN	12/371	209/21105	0.000345854	0.015291	0.0125085	5364/25840/57326/57658/256302/2159/3638/3732/4121/30061/158471/201895	12
62	dN.aup	dN	aup	HOFFMANN_PRE_BI_TO_LARGE_PRE_BII_LYMPHOCYTE_DN	HOFFMANN_PRE_BI_TO_LARGE_PRE_BII_LYMPHOCYTE_DN	7/371	75/21105	0.000348674	0.015291	0.0125085	1140/153090/100/2022/3543/10397/79026	7
63	dN.aup	dN	aup	RUTELLA_RESPONSE_TO_HGF_VS_CSF2RB_AND_IL4_UP	RUTELLA_RESPONSE_TO_HGF_VS_CSF2RB_AND_IL4_UP	18/371	408/21105	0.000354599	0.015304	0.0125191	1848/10188/10581/37/968/1728/4502/4739/4815/6509/8829/10397/51232/54502/55701/59307/65018/80022	18
64	dN.aup	dN	aup	CLASPER_LYMPHATIC_VESSELS_DURING_METASTASIS_UP	CLASPER_LYMPHATIC_VESSELS_DURING_METASTASIS_UP	4/371	20/21105	0.000364227	0.015474	0.0126581	10252/133/2022/5819	4
65	dN.aup	dN	aup	CREIGHTON_ENDOCRINE_THERAPY_RESISTANCE_5	CREIGHTON_ENDOCRINE_THERAPY_RESISTANCE_5	20/371	482/21105	0.000374668	0.0156726	0.0128206	1364/4627/5621/9697/23564/138151/256302/360/3985/4582/4610/4925/6382/8503/9980/10123/10205/23328/27086/201895	20
66	dN.aup	dN	aup	RUIZ_TNC_TARGETS_UP	RUIZ_TNC_TARGETS_UP	10/371	153/21105	0.000387166	0.015921	0.0130238	25840/55890/493/1200/4121/8743/10079/26018/51176/56967	10
67	dN.aup	dN	aup	LI_WILMS_TUMOR_VS_FETAL_KIDNEY_1_UP	LI_WILMS_TUMOR_VS_FETAL_KIDNEY_1_UP	11/371	182/21105	0.000392801	0.015921	0.0130238	645/4627/5621/9697/29775/999/1365/5328/6281/51232/79026	11
68	dN.aup	dN	aup	MOREAUX_MULTIPLE_MYELOMA_BY_TACI_UP	MOREAUX_MULTIPLE_MYELOMA_BY_TACI_UP	18/371	412/21105	0.000398172	0.015921	0.0130238	726/5252/6002/10811/23564/27352/81888/114822/283638/1728/4323/5097/5819/9902/23328/23580/57716/65018	18
69	dN.aup	dN	aup	BASSO_CD40_SIGNALING_UP	BASSO_CD40_SIGNALING_UP	8/371	101/21105	0.000412474	0.0161838	0.0132388	5880/1880/3956/4602/7805/9181/11322/23308	8
70	dN.aup	dN	aup	OISHI_CHOLANGIOMA_STEM_CELL_LIKE_DN	OISHI_CHOLANGIOMA_STEM_CELL_LIKE_DN	14/371	278/21105	0.000436405	0.0161838	0.0132388	5646/9697/283638/1265/3732/3932/4323/4502/4582/4602/4925/10397/11322/112464	14
71	dN.aup	dN	aup	HENDRICKS_SMARCA4_TARGETS_UP	HENDRICKS_SMARCA4_TARGETS_UP	6/371	56/21105	0.000438491	0.0161838	0.0132388	493/2048/3956/10123/54751/79026	6
72	dN.aup	dN	aup	ZHU_CMV_ALL_DN	ZHU_CMV_ALL_DN	9/371	128/21105	0.000441894	0.0161838	0.0132388	290/2876/3481/4627/9697/133/1265/2022/3485	9
73	dN.aup	dN	aup	REACTOME_CELL_JUNCTION_ORGANIZATION	REACTOME_CELL_JUNCTION_ORGANIZATION	7/371	78/21105	0.000443717	0.0161838	0.0132388	1364/999/1365/3691/3728/5819/54751	7
74	dN.aup	dN	aup	SPIELMAN_LYMPHOBLAST_EUROPEAN_VS_ASIAN_2FC_DN	SPIELMAN_LYMPHOBLAST_EUROPEAN_VS_ASIAN_2FC_DN	4/371	21/21105	0.000443723	0.0161838	0.0132388	133/10123/51176/64699	4
75	dN.aup	dN	aup	YAMAZAKI_TCEB3_TARGETS_DN	YAMAZAKI_TCEB3_TARGETS_DN	12/371	215/21105	0.00044641	0.0161838	0.0132388	1364/1848/3481/5372/84722/386724/999/1152/3485/4502/7050/7805	12
76	dN.aup	dN	aup	NIKOLSKY_BREAST_CANCER_8Q23_Q24_AMPLICON	NIKOLSKY_BREAST_CANCER_8Q23_Q24_AMPLICON	10/371	157/21105	0.000474884	0.0169896	0.0138979	9684/26233/84875/84988/90990/114822/727957/10397/83481/225689	10
77	dN.aup	dN	aup	TONKS_TARGETS_OF_RUNX1_RUNX1T1_FUSION_HSC_DN	TONKS_TARGETS_OF_RUNX1_RUNX1T1_FUSION_HSC_DN	11/371	187/21105	0.000493865	0.0172187	0.0140853	290/360/1880/3485/3732/3956/4778/6509/7805/10267/80150	11
78	dN.aup	dN	aup	BASAKI_YBX1_TARGETS_DN	BASAKI_YBX1_TARGETS_DN	17/371	384/21105	0.000493952	0.0172187	0.0140853	1848/10252/55592/133/684/999/1152/3081/4582/4907/8743/10110/10205/10397/30061/54502/158471	17
79	dN.aup	dN	aup	HELLER_HDAC_TARGETS_UP	HELLER_HDAC_TARGETS_UP	15/371	317/21105	0.000529597	0.0180397	0.0147569	645/2539/8558/8938/10362/23564/53916/57658/3728/4502/4739/6624/7263/9479/10580	15
80	dN.aup	dN	aup	LUCAS_HNF4A_TARGETS_UP	LUCAS_HNF4A_TARGETS_UP	6/371	58/21105	0.000530774	0.0180397	0.0147569	10579/23564/37/4121/7490/57228	6
81	dN.aup	dN	aup	GRABARCZYK_BCL11B_TARGETS_UP	GRABARCZYK_BCL11B_TARGETS_UP	7/371	81/21105	0.00055838	0.0187436	0.0153328	9697/1728/3956/8503/8743/79026/340061	7
82	dN.aup	dN	aup	PEREZ_TP63_TARGETS	PEREZ_TP63_TARGETS	16/371	355/21105	0.000592423	0.0196439	0.0160692	3315/53349/55592/55672/55806/84706/283078/642475/360/1152/2869/7546/10397/23328/23580/83481	16
83	dN.aup	dN	aup	POOLA_INVASIVE_BREAST_CANCER_DN	POOLA_INVASIVE_BREAST_CANCER_DN	9/371	134/21105	0.000616937	0.0202103	0.0165325	290/8558/55592/684/966/1728/3485/4602/55691	9
84	dN.aup	dN	aup	PROVENZANI_METASTASIS_UP	PROVENZANI_METASTASIS_UP	11/371	194/21105	0.00067117	0.0217251	0.0177717	517/29775/100/360/2048/3932/4602/6320/26018/54502/112464	11
85	dN.aup	dN	aup	RUAN_RESPONSE_TO_TNF_DN	RUAN_RESPONSE_TO_TNF_DN	7/371	84/21105	0.000695439	0.0220352	0.0180253	35/5091/5827/3417/5105/7263/10580	7
86	dN.aup	dN	aup	REACTOME_DEVELOPMENTAL_BIOLOGY	REACTOME_DEVELOPMENTAL_BIOLOGY	17/371	396/21105	0.000696956	0.0220352	0.0180253	1280/1291/4627/5364/5621/5880/6710/9826/23129/56963/389/1298/1741/3672/3985/5105/8829	17
87	dN.aup	dN	aup	WANG_LSD1_TARGETS_UP	WANG_LSD1_TARGETS_UP	4/371	24/21105	0.0007557	0.0236178	0.0193199	2621/3485/3956/4610	4
88	dN.aup	dN	aup	BROWNE_HCMV_INFECTION_16HR_DN	BROWNE_HCMV_INFECTION_16HR_DN	7/371	86/21105	0.000800718	0.0247404	0.0202382	290/9697/25840/37/493/8829/56967	7
89	dN.aup	dN	aup	COLDREN_GEFITINIB_RESISTANCE_DN	COLDREN_GEFITINIB_RESISTANCE_DN	12/371	230/21105	0.000810468	0.0247603	0.0202545	1364/54101/83394/285489/727957/999/10205/27134/54502/57228/83481/643008	12
90	dN.aup	dN	aup	SAFFORD_T_LYMPHOCYTE_ANERGY	SAFFORD_T_LYMPHOCYTE_ANERGY	7/371	87/21105	0.000857874	0.0256325	0.0209681	1848/4851/3728/10205/10397/27086/51477	7
91	dN.aup	dN	aup	SMITH_TERT_TARGETS_DN	SMITH_TERT_TARGETS_DN	7/371	87/21105	0.000857874	0.0256325	0.0209681	1848/10966/2869/7263/8503/8743/10381	7
92	dN.aup	dN	aup	JACKSON_DNMT1_TARGETS_DN	JACKSON_DNMT1_TARGETS_DN	4/371	25/21105	0.000887267	0.0261004	0.0213508	1291/3481/2706/3728	4
93	dN.aup	dN	aup	KUMAR_TARGETS_OF_MLL_AF9_FUSION	KUMAR_TARGETS_OF_MLL_AF9_FUSION	17/371	405/21105	0.000892731	0.0261004	0.0213508	35/2583/23564/90231/94103/153090/2052/2159/2239/3417/3543/3932/8522/10267/23580/51176/57228	17
94	dN.aup	dN	aup	RIZ_ERYTHROID_DIFFERENTIATION_12HR	RIZ_ERYTHROID_DIFFERENTIATION_12HR	5/371	43/21105	0.000908475	0.0262781	0.0214962	4665/4851/9915/55806/8463	5
95	dN.aup	dN	aup	SCHLESINGER_METHYLATED_DE_NOVO_IN_CANCER	SCHLESINGER_METHYLATED_DE_NOVO_IN_CANCER	7/371	88/21105	0.000918201	0.0262799	0.0214976	1848/5827/2706/6425/7490/10397/51352	7
96	dN.aup	dN	aup	GINESTIER_BREAST_CANCER_ZNF217_AMPLIFIED_DN	GINESTIER_BREAST_CANCER_ZNF217_AMPLIFIED_DN	15/371	335/21105	0.000930343	0.02635	0.021555	1018/3299/8045/9826/10188/10347/23152/27352/54776/56928/60672/92154/221914/3985/9181	15
97	dN.aup	dN	aup	PENG_RAPAMYCIN_RESPONSE_UP	PENG_RAPAMYCIN_RESPONSE_UP	11/371	203/21105	0.000974107	0.0272405	0.0222834	1384/5794/10362/23129/57658/37/100/3566/7805/11322/23328	11
98	dN.aup	dN	aup	LEE_AGING_NEOCORTEX_UP	LEE_AGING_NEOCORTEX_UP	7/371	89/21105	0.000981821	0.0272405	0.0222834	156/2876/968/1152/6281/7431/10397	7
99	dN.aup	dN	aup	WANG_CLIM2_TARGETS_UP	WANG_CLIM2_TARGETS_UP	13/371	269/21105	0.00101131	0.0277752	0.0227208	32/1018/1848/10188/23152/54058/90231/283638/642852/3485/4602/6624/135228	13
100	dN.aup	dN	aup	ACOSTA_PROLIFERATION_INDEPENDENT_MYC_TARGETS_DN	ACOSTA_PROLIFERATION_INDEPENDENT_MYC_TARGETS_DN	8/371	116/21105	0.00103332	0.0278179	0.0227557	5880/6483/360/389/793/4778/6320/9181	8
101	dN.aup	dN	aup	SCHAEFFER_PROSTATE_DEVELOPMENT_12HR_UP	SCHAEFFER_PROSTATE_DEVELOPMENT_12HR_UP	8/371	116/21105	0.00103332	0.0278179	0.0227557	283078/999/3485/3691/4038/4907/6469/79026	8
102	dN.aup	dN	aup	MALIK_REPRESSED_BY_ESTROGEN	MALIK_REPRESSED_BY_ESTROGEN	3/371	12/21105	0.00105353	0.0278461	0.0227788	1364/4582/10397	3
103	dN.aup	dN	aup	PEREZ_TP53_AND_TP63_TARGETS	PEREZ_TP53_AND_TP63_TARGETS	11/371	205/21105	0.00105485	0.0278461	0.0227788	53349/55592/55672/55806/84706/360/1152/2869/7546/23328/83481	11
104	dN.aup	dN	aup	MCBRYAN_PUBERTAL_BREAST_4_5WK_UP	MCBRYAN_PUBERTAL_BREAST_4_5WK_UP	13/371	271/21105	0.00108168	0.0282796	0.0231334	1364/1848/2621/54101/999/1365/3485/4602/6382/7050/8463/51477/54845	13
105	dN.aup	dN	aup	CONCANNON_APOPTOSIS_BY_EPOXOMICIN_UP	CONCANNON_APOPTOSIS_BY_EPOXOMICIN_UP	12/371	239/21105	0.00112934	0.0291752	0.023866	645/3315/10043/138151/283638/37/360/493/1728/9181/9468/26018	12
106	dN.aup	dN	aup	LIM_MAMMARY_STEM_CELL_UP	LIM_MAMMARY_STEM_CELL_UP	19/371	489/21105	0.00113739	0.0291752	0.023866	1848/5621/9469/29775/54436/199221/1298/3485/3672/3691/3956/4038/4907/7431/8829/10580/27086/57716/84617	19
107	dN.aup	dN	aup	LEE_NEURAL_CREST_STEM_CELL_DN	LEE_NEURAL_CREST_STEM_CELL_DN	8/371	118/21105	0.00115442	0.0293353	0.023997	1848/2621/4851/10252/3732/6509/10123/643314	8
108	dN.aup	dN	aup	ACEVEDO_LIVER_TUMOR_VS_NORMAL_ADJACENT_TISSUE_DN	ACEVEDO_LIVER_TUMOR_VS_NORMAL_ADJACENT_TISSUE_DN	13/371	274/21105	0.00119487	0.0300819	0.0246078	35/290/3481/5364/5621/54436/90231/37/968/4502/10013/51085/65018	13
109	dN.aup	dN	aup	LI_AMPLIFIED_IN_LUNG_CANCER	LI_AMPLIFIED_IN_LUNG_CANCER	10/371	178/21105	0.00124941	0.0307967	0.0251925	1364/3315/10263/999/1728/3485/3728/4582/5328/6624	10
110	dN.aup	dN	aup	WINTER_HYPOXIA_METAGENE	WINTER_HYPOXIA_METAGENE	12/371	242/21105	0.00125637	0.0307967	0.0251925	3481/133/2022/3485/3638/3956/4582/4907/5328/7431/9066/10397	12
111	dN.aup	dN	aup	MULLIGHAN_MLL_SIGNATURE_2_UP	MULLIGHAN_MLL_SIGNATURE_2_UP	17/371	418/21105	0.00125724	0.0307967	0.0251925	5372/5880/8045/10347/53916/79763/83937/1200/3956/4815/6509/7805/8522/10013/10226/54502/55701	17
112	dN.aup	dN	aup	BHAT_ESR1_TARGETS_NOT_VIA_AKT1_UP	BHAT_ESR1_TARGETS_NOT_VIA_AKT1_UP	11/371	211/21105	0.00133088	0.0322933	0.0264168	9846/55806/285489/4602/5029/6509/9687/26018/27134/51559/64699	11
113	dN.aup	dN	aup	LUI_THYROID_CANCER_CLUSTER_5	LUI_THYROID_CANCER_CLUSTER_5	3/371	13/21105	0.00135181	0.0322933	0.0264168	645/2052/3956	3
114	dN.aup	dN	aup	KHETCHOUMIAN_TRIM24_TARGETS_UP	KHETCHOUMIAN_TRIM24_TARGETS_UP	5/371	47/21105	0.00136706	0.0322933	0.0264168	3481/999/3956/7431/7805	5
115	dN.aup	dN	aup	ZHAN_MULTIPLE_MYELOMA_MF_UP	ZHAN_MULTIPLE_MYELOMA_MF_UP	5/371	47/21105	0.00136706	0.0322933	0.0264168	5037/83937/999/9687/135228	5
116	dN.aup	dN	aup	HWANG_PROSTATE_CANCER_MARKERS	HWANG_PROSTATE_CANCER_MARKERS	4/371	28/21105	0.00137772	0.0322933	0.0264168	7473/3956/4582/10397	4
117	dN.aup	dN	aup	SENGUPTA_NASOPHARYNGEAL_CARCINOMA_DN	SENGUPTA_NASOPHARYNGEAL_CARCINOMA_DN	15/371	349/21105	0.0013976	0.0324792	0.0265688	726/10579/360/1152/1728/4166/4582/10381/27134/51364/83481/221662/222171/643008/727910	15
118	dN.aup	dN	aup	VERHAAK_AML_WITH_NPM1_MUTATED_DN	VERHAAK_AML_WITH_NPM1_MUTATED_DN	12/371	246/21105	0.00144394	0.0332718	0.0272172	3315/8938/9256/10252/23129/3728/4121/4907/10079/10267/29799/57228	12
119	dN.aup	dN	aup	FULCHER_INFLAMMATORY_RESPONSE_LECTIN_VS_LPS_DN	FULCHER_INFLAMMATORY_RESPONSE_LECTIN_VS_LPS_DN	18/371	463/21105	0.00151254	0.034513	0.0282325	645/2621/9846/10581/23564/25840/64207/84875/100/839/3985/8522/8743/10123/54502/55691/65018/118788	18
120	dN.aup	dN	aup	HELLER_SILENCED_BY_METHYLATION_UP	HELLER_SILENCED_BY_METHYLATION_UP	13/371	282/21105	0.00154595	0.034513	0.0282325	9915/23564/25840/999/1298/1365/1728/1880/2239/4582/6624/10123/23580	13
121	dN.aup	dN	aup	SHEDDEN_LUNG_CANCER_GOOD_SURVIVAL_A12	SHEDDEN_LUNG_CANCER_GOOD_SURVIVAL_A12	14/371	317/21105	0.00155046	0.034513	0.0282325	9697/56928/79729/79763/1200/3385/3691/4323/6509/9468/11248/54626/79173/160518	14
122	dN.aup	dN	aup	AIYAR_COBRA1_TARGETS_DN	AIYAR_COBRA1_TARGETS_DN	4/371	29/21105	0.00157623	0.034513	0.0282325	1364/3315/25840/57716	4
123	dN.aup	dN	aup	BERENJENO_TRANSFORMED_BY_RHOA_REVERSIBLY_DN	BERENJENO_TRANSFORMED_BY_RHOA_REVERSIBLY_DN	4/371	29/21105	0.00157623	0.034513	0.0282325	1848/3481/133/10580	4
124	dN.aup	dN	aup	PASQUALUCCI_LYMPHOMA_BY_GC_STAGE_UP	PASQUALUCCI_LYMPHOMA_BY_GC_STAGE_UP	13/371	283/21105	0.0015953	0.034513	0.0282325	8459/10579/19/100/493/4502/6382/7263/10205/54502/83481/160518/340061	13
125	dN.aup	dN	aup	LEI_MYB_TARGETS	LEI_MYB_TARGETS	14/371	318/21105	0.00159667	0.034513	0.0282325	3315/4324/10263/10581/966/999/1365/3728/3985/4582/6281/6320/7431/51232	14
126	dN.aup	dN	aup	BOQUEST_STEM_CELL_DN	BOQUEST_STEM_CELL_DN	11/371	216/21105	0.0016039	0.034513	0.0282325	1848/8412/29775/684/2022/3985/4739/7805/8503/10205/57228	11
127	dN.aup	dN	aup	SCHAEFFER_PROSTATE_DEVELOPMENT_48HR_DN	SCHAEFFER_PROSTATE_DEVELOPMENT_48HR_DN	17/371	428/21105	0.00161723	0.034513	0.0282325	290/50619/55349/64207/83937/153090/684/2048/4602/4739/6509/10123/10397/27086/57722/170692/375387	17
128	dN.aup	dN	aup	KIM_MYC_AMPLIFICATION_TARGETS_DN	KIM_MYC_AMPLIFICATION_TARGETS_DN	7/371	97/21105	0.00162474	0.034513	0.0282325	9846/10362/493/999/4925/158471/170692	7
129	dN.aup	dN	aup	WIERENGA_STAT5A_TARGETS_UP	WIERENGA_STAT5A_TARGETS_UP	11/371	217/21105	0.00166365	0.0349052	0.0285533	1291/55502/60672/255738/404217/19/133/3566/4582/5328/10397	11
130	dN.aup	dN	aup	LINDGREN_BLADDER_CANCER_CLUSTER_2B	LINDGREN_BLADDER_CANCER_CLUSTER_2B	16/371	392/21105	0.00166888	0.0349052	0.0285533	290/1291/5880/10252/10581/2869/3543/3932/3956/4502/7805/10123/26018/51176/54492/57722	16
131	dN.aup	dN	aup	HAMAI_APOPTOSIS_VIA_TRAIL_DN	HAMAI_APOPTOSIS_VIA_TRAIL_DN	10/371	186/21105	0.00173453	0.0360014	0.0294501	1291/9684/10581/23564/50619/79729/100/3385/3566/51477	10
132	dN.aup	dN	aup	GILDEA_METASTASIS	GILDEA_METASTASIS	4/371	30/21105	0.00179378	0.0369491	0.0302253	5880/684/10205/112464	4
133	dN.aup	dN	aup	NAKAYAMA_SOFT_TISSUE_TUMORS_PCA1_DN	NAKAYAMA_SOFT_TISSUE_TUMORS_PCA1_DN	6/371	74/21105	0.00192108	0.0386927	0.0316516	32/1280/54101/2239/3485/51477	6
134	dN.aup	dN	aup	REACTOME_G_ALPHA1213_SIGNALLING_EVENTS	REACTOME_G_ALPHA1213_SIGNALLING_EVENTS	6/371	74/21105	0.00192108	0.0386927	0.0316516	5364/5880/9826/389/8503/9181	6
135	dN.aup	dN	aup	ZHANG_TLX_TARGETS_36HR_UP	ZHANG_TLX_TARGETS_36HR_UP	11/371	221/21105	0.00192112	0.0386927	0.0316516	9846/9915/138151/2052/6281/9181/9479/10580/57722/65018/201895	11
136	dN.aup	dN	aup	SMIRNOV_CIRCULATING_ENDOTHELIOCYTES_IN_CANCER_UP	SMIRNOV_CIRCULATING_ENDOTHELIOCYTES_IN_CANCER_UP	9/371	158/21105	0.00196654	0.0393164	0.0321618	290/9846/19/133/1152/2022/3638/5029/5328	9
137	dN.aup	dN	aup	FARMER_BREAST_CANCER_APOCRINE_VS_LUMINAL	FARMER_BREAST_CANCER_APOCRINE_VS_LUMINAL	14/371	326/21105	0.00200929	0.0398777	0.032621	2539/9915/10579/23564/25840/133/684/3081/3417/9633/9687/10267/10397/56967	14
138	dN.aup	dN	aup	WANG_ESOPHAGUS_CANCER_VS_NORMAL_DN	WANG_ESOPHAGUS_CANCER_VS_NORMAL_DN	7/371	101/21105	0.00204962	0.0403835	0.0330348	5372/2052/2706/3485/4925/8829/10123	7
139	dN.aup	dN	aup	DUNNE_TARGETS_OF_AML1_MTG8_FUSION_UP	DUNNE_TARGETS_OF_AML1_MTG8_FUSION_UP	5/371	52/21105	0.00215642	0.0421821	0.0345061	493/3385/4778/4925/7805	5
140	dN.aup	dN	aup	YAO_TEMPORAL_RESPONSE_TO_PROGESTERONE_CLUSTER_0	YAO_TEMPORAL_RESPONSE_TO_PROGESTERONE_CLUSTER_0	6/371	76/21105	0.00220177	0.0427615	0.03498	19/2052/4610/4907/23328/27086	6
141	dN.aup	dN	aup	QI_PLASMACYTOMA_UP	QI_PLASMACYTOMA_UP	12/371	259/21105	0.00221982	0.0428064	0.0350167	5880/83937/839/1265/3566/3732/3932/4602/6624/10381/23308/27134	12
142	dN.aup	dN	aup	HAN_SATB1_TARGETS_DN	HAN_SATB1_TARGETS_DN	17/371	442/21105	0.00226436	0.0432422	0.0353732	5372/9469/9915/81888/138151/133/684/999/2022/2869/3732/4739/4815/7263/10205/10397/160518	17
143	dN.aup	dN	aup	DELACROIX_RARG_BOUND_MEF	DELACROIX_RARG_BOUND_MEF	15/371	367/21105	0.00227423	0.0432422	0.0353732	726/1848/2539/8459/29775/64207/389/1152/2048/6624/8829/57716/83547/84266/84617	15
144	dN.aup	dN	aup	SENESE_HDAC1_TARGETS_DN	SENESE_HDAC1_TARGETS_DN	12/371	260/21105	0.00229142	0.0432665	0.035393	55806/83937/92154/2048/2239/3385/6281/6382/9902/55701/79026/201895	12
145	dN.aup	dN	aup	DURAND_STROMA_NS_UP	DURAND_STROMA_NS_UP	9/371	162/21105	0.00233097	0.0437096	0.0357556	1848/9915/4121/4502/4739/23328/54502/54751/84266	9
146	dN.aup	dN	aup	ROSS_AML_WITH_PML_RARA_FUSION	ROSS_AML_WITH_PML_RARA_FUSION	6/371	77/21105	0.00235319	0.0438241	0.0358492	1280/360/3485/4058/6509/9902	6
147	dN.aup	dN	aup	NAKAMURA_ADIPOGENESIS_LATE_UP	NAKAMURA_ADIPOGENESIS_LATE_UP	7/371	104/21105	0.00242108	0.0447817	0.0366326	32/2621/3481/5959/19/3638/4602	7
148	dN.aup	dN	aup	SHEDDEN_LUNG_CANCER_GOOD_SURVIVAL_A4	SHEDDEN_LUNG_CANCER_GOOD_SURVIVAL_A4	10/371	196/21105	0.00254433	0.0465713	0.0380965	4665/5372/6710/57326/360/493/2052/4058/4739/4815	10
149	dN.aup	dN	aup	FOSTER_TOLERANT_MACROPHAGE_DN	FOSTER_TOLERANT_MACROPHAGE_DN	16/371	409/21105	0.00255209	0.0465713	0.0380965	4851/57655/2022/3566/3932/4502/5819/6281/6624/8743/23308/27086/55691/80176/84617/220213	16
150	dN.aup	dN	aup	VALK_AML_CLUSTER_6	VALK_AML_CLUSTER_6	4/371	33/21105	0.00256983	0.0465824	0.0381055	5364/684/2239/51559	4
151	dN.aup	dN	aup	WAMUNYOKOLI_OVARIAN_CANCER_LMP_UP	WAMUNYOKOLI_OVARIAN_CANCER_LMP_UP	12/371	265/21105	0.00267826	0.0479292	0.0392073	11094/27352/92714/401546/727957/966/1728/4582/8743/11322/27134/54845	12
152	dN.aup	dN	aup	MCBRYAN_PUBERTAL_BREAST_6_7WK_DN	MCBRYAN_PUBERTAL_BREAST_6_7WK_DN	6/371	79/21105	0.00267938	0.0479292	0.0392073	1848/3485/4502/6382/7050/54751	6
153	dN.down	dN	down	ZHANG_TLX_TARGETS_36HR_DN	ZHANG_TLX_TARGETS_36HR_DN	34/493	185/21105	6.87178e-21	2.10208e-17	1.72229e-17	324/1062/1105/3161/5000/5471/5557/5903/5932/6558/8411/9126/9156/9318/9319/9360/9774/9994/10153/11169/22894/26135/29066/51514/51575/55055/55183/57650/64105/64946/79723/81930/96764/286410	34
154	dN.down	dN	down	GARY_CD5_TARGETS_DN	GARY_CD5_TARGETS_DN	49/493	431/21105	3.90069e-20	5.96611e-17	4.88818e-17	545/2531/2764/3052/3842/4830/4850/5983/7019/8453/8669/9263/9360/9774/9792/9933/9958/10153/10628/10885/10914/10973/11218/22868/23708/26135/26973/29883/51018/51377/51514/51616/54505/54529/54931/55003/55119/56647/57291/60561/64328/80777/84135/134430/148867/221830/284098/10717/60386	49
155	dN.down	dN	down	BENPORATH_ES_1	BENPORATH_ES_1	39/493	379/21105	8.7143e-15	8.88569e-12	7.28027e-12	701/983/1400/1434/3038/3070/3161/5557/5932/5983/6059/6091/6535/6566/7019/8842/9188/9787/10153/10308/10606/11169/25788/26135/51018/51083/51491/51575/54014/54517/55003/55299/79023/79664/81542/1789/6480/64318/79071	39
156	dN.down	dN	down	ZHANG_BREAST_CANCER_PROGENITORS_UP	ZHANG_BREAST_CANCER_PROGENITORS_UP	39/493	425/21105	3.54675e-13	2.71238e-10	2.22232e-10	196/545/701/830/3070/5471/5557/5932/6873/8842/9319/9994/10056/10606/10885/11052/26135/29117/51361/51377/51605/54149/55183/55631/55796/57587/83448/84128/84135/84896/85865/92345/121536/143686/144363/151246/375748/6480/79101	39
157	dN.down	dN	down	SHEN_SMARCA2_TARGETS_UP	SHEN_SMARCA2_TARGETS_UP	38/493	424/21105	1.49054e-12	9.1191e-10	7.47151e-10	159/324/830/1434/3189/3842/5000/5504/5610/6738/7095/8453/8491/8604/8780/8804/9126/9318/9411/9528/9774/10464/23118/23469/27236/29066/29994/51138/51164/51616/54505/55119/55854/57092/60496/65084/65117/140609	38
158	dN.down	dN	down	SCHLOSSER_MYC_TARGETS_REPRESSED_BY_SERUM	SCHLOSSER_MYC_TARGETS_REPRESSED_BY_SERUM	23/493	159/21105	2.95805e-12	1.39399e-09	1.14213e-09	159/1662/2531/2617/3251/5876/6566/6897/7019/8624/9318/9933/10478/10728/11335/22868/26135/51491/54205/55854/60496/81542/3099	23
159	dN.down	dN	down	ZHANG_TLX_TARGETS_60HR_DN	ZHANG_TLX_TARGETS_60HR_DN	30/493	277/21105	3.18991e-12	1.39399e-09	1.14213e-09	701/3161/4673/5471/5557/5932/5983/6558/9156/9188/9319/9994/11169/11218/22894/23160/23517/26574/30001/51377/51514/55055/55183/56852/57650/64105/64946/170506/3099/6515	30
160	dN.down	dN	down	SENGUPTA_NASOPHARYNGEAL_CARCINOMA_WITH_LMP1_UP	SENGUPTA_NASOPHARYNGEAL_CARCINOMA_WITH_LMP1_UP	35/493	408/21105	3.99051e-11	1.52587e-08	1.25019e-08	301/688/830/3070/6558/7019/9126/9360/9522/9774/10150/10885/10914/11335/26135/29789/51575/54205/54704/54901/55183/55970/64778/85459/93663/96764/143686/151246/375743/378938/5324/5783/9518/55074/346389	35
161	dN.down	dN	down	RAMALHO_STEMNESS_UP	RAMALHO_STEMNESS_UP	24/493	206/21105	1.06896e-10	3.63329e-08	2.97685e-08	1105/2617/2739/3842/5464/5504/5876/8491/8669/9497/10199/22931/23160/27340/29089/51138/51193/51575/57703/65117/84365/96764/51474/79071	24
162	dN.down	dN	down	VECCHI_GASTRIC_CANCER_EARLY_UP	VECCHI_GASTRIC_CANCER_EARLY_UP	35/493	430/21105	1.68882e-10	5.16611e-08	4.23272e-08	688/701/983/1033/1434/3161/4830/5983/6535/6632/7347/9319/9787/25788/26574/29089/51491/51514/51605/54517/54704/56852/64105/64946/80018/134637/151246/221150/440145/441951/3855/9518/10008/56937/346389	35
163	dN.down	dN	down	SHEDDEN_LUNG_CANCER_POOR_SURVIVAL_A6	SHEDDEN_LUNG_CANCER_POOR_SURVIVAL_A6	36/493	456/21105	2.14504e-10	5.96517e-08	4.88742e-08	123/675/701/983/1033/1062/1434/2764/2820/3052/3070/3161/4830/5471/5557/5563/5983/6566/6936/7321/7444/9156/9319/9787/10606/11169/23160/30001/51514/55055/55183/79023/81930/3099/10371/79071	36
164	dN.down	dN	down	SENGUPTA_NASOPHARYNGEAL_CARCINOMA_UP	SENGUPTA_NASOPHARYNGEAL_CARCINOMA_UP	27/493	294/21105	1.62565e-09	4.14405e-07	3.39533e-07	701/983/1062/3070/4673/5932/5983/6091/7444/7690/9787/10308/10970/10973/11169/50807/51514/55183/55331/64105/81624/84515/151246/168374/286410/441951/2335	27
165	dN.down	dN	down	OSMAN_BLADDER_CANCER_UP	OSMAN_BLADDER_CANCER_UP	32/493	404/21105	2.05263e-09	4.63883e-07	3.80071e-07	159/1130/1997/3344/3842/4090/5551/6738/6782/6934/8780/9126/9522/9774/10746/25917/26135/26512/29066/29117/29915/51068/51575/55183/55331/56987/58508/81542/170506/378938/2348/55074	32
166	dN.down	dN	down	KIM_MYC_AMPLIFICATION_TARGETS_UP	KIM_MYC_AMPLIFICATION_TARGETS_UP	22/493	201/21105	2.12303e-09	4.63883e-07	3.80071e-07	2585/3251/4830/5471/6566/8624/8669/9188/10056/10606/10885/54205/54517/54901/54931/84365/85465/1114/4163/4609/54453/114897	22
167	dN.down	dN	down	SCHUHMACHER_MYC_TARGETS_UP	SCHUHMACHER_MYC_TARGETS_UP	14/493	80/21105	4.415e-09	9.00365e-07	7.37692e-07	1595/1662/4830/5471/6059/6566/7347/9188/9933/10153/10606/54205/57291/4609	14
168	dN.down	dN	down	KOBAYASHI_EGFR_SIGNALING_24HR_DN	KOBAYASHI_EGFR_SIGNALING_24HR_DN	24/493	251/21105	6.00154e-09	1.08457e-06	8.88619e-07	701/983/1033/1434/3070/3161/4830/5557/5983/6059/6632/9156/9319/9787/10606/25788/51018/51514/54517/55055/131566/11135/26872/64318	24
169	dN.down	dN	down	PROVENZANI_METASTASIS_UP	PROVENZANI_METASTASIS_UP	21/493	194/21105	6.02738e-09	1.08457e-06	8.88619e-07	123/983/5095/5464/5557/6897/7169/8842/10628/29117/54901/79866/80114/1114/4162/6857/9518/23179/27324/51090/347902	21
170	dN.down	dN	down	CHANG_CYCLING_GENES	CHANG_CYCLING_GENES	18/493	148/21105	1.18437e-08	2.01276e-06	1.64911e-06	701/983/1033/3070/3161/5557/9156/9319/9585/9787/10124/10765/29089/81624/84515/148867/221150/440145	18
171	dN.down	dN	down	DACOSTA_UV_RESPONSE_VIA_ERCC3_COMMON_DN	DACOSTA_UV_RESPONSE_VIA_ERCC3_COMMON_DN	34/493	483/21105	1.27995e-08	2.06073e-06	1.6884e-06	545/701/1024/1062/1105/3475/4289/4430/4850/5567/6934/8932/9411/9497/9585/9933/9969/10464/10973/11191/23118/23160/23271/23469/23517/29994/54454/56987/80742/140609/4609/11259/23301/54453	34
172	dN.down	dN	down	CHEN_HOXA5_TARGETS_9HR_UP	CHEN_HOXA5_TARGETS_9HR_UP	22/493	223/21105	1.46554e-08	2.24155e-06	1.83656e-06	688/3475/4850/5876/6018/6873/7690/9360/10308/10464/23429/26512/54149/54454/55119/65117/81930/440/6591/64318/79094/79101	22
173	dN.down	dN	down	ZHANG_TLX_TARGETS_DN	ZHANG_TLX_TARGETS_DN	14/493	89/21105	1.84408e-08	2.68622e-06	2.20088e-06	3161/5471/5557/5932/6558/9156/9319/9994/11169/22894/51514/55055/55183/64105	14
174	dN.down	dN	down	FLORIO_NEOCORTEX_BASAL_RADIAL_GLIA_DN	FLORIO_NEOCORTEX_BASAL_RADIAL_GLIA_DN	20/493	190/21105	2.23607e-08	3.10915e-06	2.54741e-06	301/675/701/983/1033/1062/3161/9156/9787/26227/29089/51514/57650/64105/81930/83604/151246/221150/2335/4163	20
175	dN.down	dN	down	PUIFFE_INVASION_INHIBITED_BY_ASCITES_DN	PUIFFE_INVASION_INHIBITED_BY_ASCITES_DN	17/493	145/21105	5.22794e-08	6.95317e-06	5.6969e-06	983/5000/5876/6526/6738/9411/10153/22841/23429/51575/56180/64778/444/8867/23179/64318/79101	17
176	dN.down	dN	down	WANG_RESPONSE_TO_GSK3_INHIBITOR_SB216763_DN	WANG_RESPONSE_TO_GSK3_INHIBITOR_SB216763_DN	28/493	374/21105	7.04461e-08	8.97894e-06	7.35667e-06	701/1595/3070/5983/6566/7019/8329/9156/9319/22931/29089/30001/51491/51514/54517/54931/57650/64105/64946/81624/84135/84515/284098/4061/4609/6515/60386/92745	28
177	dN.down	dN	down	PENG_RAPAMYCIN_RESPONSE_DN	PENG_RAPAMYCIN_RESPONSE_DN	22/493	245/21105	7.9776e-08	9.76139e-06	7.99775e-06	830/1434/2617/2739/3052/3842/4830/5876/6738/6897/9188/9319/10728/10914/23160/26003/26574/51491/54205/440/5026/27240	22
178	dN.down	dN	down	BOYAULT_LIVER_CANCER_SUBCLASS_G3_UP	BOYAULT_LIVER_CANCER_SUBCLASS_G3_UP	19/493	188/21105	9.65709e-08	1.13619e-05	9.30912e-06	2764/3161/4830/5557/5983/6873/7163/9319/10728/10914/11335/29117/50807/54517/55003/55055/79023/80777/81542	19
179	dN.down	dN	down	WONG_EMBRYONIC_STEM_CELL_CORE	WONG_EMBRYONIC_STEM_CELL_CORE	26/493	335/21105	1.02327e-07	1.15932e-05	9.49863e-06	701/983/1033/1434/2617/2739/3070/4673/5557/5983/6566/6632/8842/9156/9319/9787/11169/11335/23708/51514/54205/55299/56852/84365/4609/79071	26
180	dN.down	dN	down	MARTINEZ_RESPONSE_TO_TRABECTEDIN_DN	MARTINEZ_RESPONSE_TO_TRABECTEDIN_DN	23/493	271/21105	1.13699e-07	1.24216e-05	1.01773e-05	983/5567/5685/5868/5876/9188/9263/9648/10478/10728/11218/22894/25788/26135/29089/51514/54439/65117/4609/5324/23345/64318/79071	23
181	dN.down	dN	down	RODRIGUES_THYROID_CARCINOMA_DN	RODRIGUES_THYROID_CARCINOMA_DN	12/493	77/21105	2.14181e-07	2.25924e-05	1.85105e-05	6091/9411/23118/56987/131566/288/2335/6273/7057/56937/85028/347902	12
182	dN.down	dN	down	HORIUCHI_WTAP_TARGETS_DN	HORIUCHI_WTAP_TARGETS_DN	24/493	310/21105	3.32514e-07	3.39054e-05	2.77795e-05	701/983/1033/2739/2764/3070/3161/4090/4673/5504/6526/9319/9787/10606/10914/54149/55740/57587/93663/151246/221150/221830/286410/6857	24
183	dN.down	dN	down	DUTERTRE_ESTRADIOL_RESPONSE_24HR_UP	DUTERTRE_ESTRADIOL_RESPONSE_24HR_UP	24/493	324/21105	7.38843e-07	7.29071e-05	5.97346e-05	675/701/983/1662/3070/3251/4830/5557/5932/5983/9156/9319/9787/11057/11169/25788/29089/51514/55055/56852/57650/79723/84515/221150	24
184	dN.down	dN	down	HELLER_SILENCED_BY_METHYLATION_DN	HELLER_SILENCED_BY_METHYLATION_DN	13/493	105/21105	1.03959e-06	9.93779e-05	8.14228e-05	3475/6526/6782/26227/51185/440/4609/5026/7057/9518/23208/27324/79094	13
185	dN.down	dN	down	PLASARI_TGFB1_TARGETS_10HR_DN	PLASARI_TGFB1_TARGETS_10HR_DN	20/493	244/21105	1.3175e-06	0.00011566	9.4763e-05	1033/3161/5557/5610/5983/6558/6934/51514/54704/55055/55796/64105/93663/143686/3983/10371/23208/27314/64236/79071	20
186	dN.down	dN	down	WINNEPENNINCKX_MELANOMA_METASTASIS_UP	WINNEPENNINCKX_MELANOMA_METASTASIS_UP	16/493	162/21105	1.34839e-06	0.00011566	9.4763e-05	983/1033/4830/6897/9156/9787/10606/11014/26973/29089/29789/55119/55243/84319/131566/151246	16
187	dN.down	dN	down	FUJII_YBX1_TARGETS_DN	FUJII_YBX1_TARGETS_DN	18/493	202/21105	1.34999e-06	0.00011566	9.4763e-05	701/1024/1033/1161/3070/5557/5983/9156/9319/25788/26135/51514/51616/55740/64105/80742/655/60386	18
188	dN.down	dN	down	ACEVEDO_FGFR1_TARGETS_IN_PROSTATE_CANCER_MODEL_UP	ACEVEDO_FGFR1_TARGETS_IN_PROSTATE_CANCER_MODEL_UP	22/493	289/21105	1.36115e-06	0.00011566	9.4763e-05	688/1595/3052/3070/6558/9497/10124/28969/54881/55331/93663/131566/261729/3099/3855/4061/7057/8437/10008/79098/197259/346389	22
189	dN.down	dN	down	JOHNSTONE_PARVB_TARGETS_2_DN	JOHNSTONE_PARVB_TARGETS_2_DN	24/493	336/21105	1.40936e-06	0.00011652	9.54675e-05	1122/3475/6526/6738/6873/7375/9126/9263/22858/30001/51118/51377/55003/55015/57092/64864/79830/83732/84002/375743/444/23301/54453/55074	24
190	dN.down	dN	down	KARLSSON_TGFB1_TARGETS_UP	KARLSSON_TGFB1_TARGETS_UP	14/493	127/21105	1.66615e-06	0.000134125	0.000109892	2617/5464/6059/7347/9188/9933/10769/26227/54205/55854/80018/84128/4609/56937	14
191	dN.down	dN	down	DUTERTRE_ESTRADIOL_RESPONSE_6HR_UP	DUTERTRE_ESTRADIOL_RESPONSE_6HR_UP	19/493	229/21105	2.01952e-06	0.000158403	0.000129783	1662/1997/3070/3091/5557/5932/5983/6059/6566/9156/9188/10606/10885/11057/11169/51514/84515/284098/4609	19
192	dN.down	dN	down	OISHI_CHOLANGIOMA_STEM_CELL_LIKE_UP	OISHI_CHOLANGIOMA_STEM_CELL_LIKE_UP	24/493	347/21105	2.47496e-06	0.000189272	0.000155075	1122/1662/5095/5563/6738/9411/10257/10885/11319/23271/26227/26574/51018/51133/51361/51377/51430/51520/55740/60496/79133/80742/11135/80201	24
193	dN.down	dN	down	GOLDRATH_HOMEOSTATIC_PROLIFERATION	GOLDRATH_HOMEOSTATIC_PROLIFERATION	16/493	171/21105	2.7546e-06	0.00020552	0.000168388	2764/4830/5464/7095/7163/7690/8669/9958/10728/11244/22931/28969/54205/84365/59338/79101	16
194	dN.down	dN	down	MOREAUX_MULTIPLE_MYELOMA_BY_TACI_DN	MOREAUX_MULTIPLE_MYELOMA_BY_TACI_DN	16/493	172/21105	2.97294e-06	0.000216529	0.000177408	983/6566/6632/6873/7690/10914/25929/54505/55003/55631/60496/64864/65084/85459/151246/10260	16
195	dN.down	dN	down	NIELSEN_LIPOSARCOMA_DN	NIELSEN_LIPOSARCOMA_DN	6/493	19/21105	3.30173e-06	0.000234884	0.000192446	1122/6526/29089/54557/170506/26999	6
196	dN.down	dN	down	NAKAMURA_TUMOR_ZONE_PERIPHERAL_VS_CENTRAL_UP	NAKAMURA_TUMOR_ZONE_PERIPHERAL_VS_CENTRAL_UP	21/493	285/21105	3.94615e-06	0.000274347	0.00022478	983/3161/3842/4199/4830/5685/9263/9319/11057/26227/26574/80018/81624/84951/284098/2335/3219/3855/7057/56937/347902	21
197	dN.down	dN	down	TARTE_PLASMA_CELL_VS_PLASMABLAST_DN	TARTE_PLASMA_CELL_VS_PLASMABLAST_DN	22/493	309/21105	4.07119e-06	0.000276751	0.000226749	983/1033/1062/1434/2617/3161/3251/4830/5504/5557/5983/6059/6566/6897/7347/9319/9787/10606/10914/11335/54205/440	22
198	dN.down	dN	down	KIM_WT1_TARGETS_DN	KIM_WT1_TARGETS_DN	28/493	459/21105	4.22122e-06	0.000280711	0.000229994	159/653/701/983/1024/1062/5876/6526/6782/6934/8491/9126/9360/9787/10124/10150/10769/10914/10973/23469/29994/54014/60496/79830/81930/440/54453/79071	28
199	dN.down	dN	down	DURCHDEWALD_SKIN_CARCINOGENESIS_DN	DURCHDEWALD_SKIN_CARCINOGENESIS_DN	20/493	264/21105	4.40851e-06	0.000286131	0.000234435	3161/3842/7163/7690/8411/9497/9969/10056/10765/10769/23271/50807/51361/55432/55740/83604/288/56937/64651/342184	20
200	dN.down	dN	down	BASAKI_YBX1_TARGETS_DN	BASAKI_YBX1_TARGETS_DN	25/493	384/21105	4.4898e-06	0.000286131	0.000234435	4289/5033/7095/7163/9522/23312/29994/51616/54014/55331/55607/56987/83604/92255/93663/374986/378938/444/1915/2348/3099/9518/27090/59338/84168	25
201	dN.down	dN	down	ODONNELL_TFRC_TARGETS_DN	ODONNELL_TFRC_TARGETS_DN	14/493	139/21105	4.88396e-06	0.000304121	0.000249174	675/701/983/1033/1062/3070/3161/8968/9787/25788/81624/151246/440/55892	14
202	dN.down	dN	down	TOYOTA_TARGETS_OF_MIR34B_AND_MIR34C	TOYOTA_TARGETS_OF_MIR34B_AND_MIR34C	28/493	463/21105	4.97316e-06	0.000304121	0.000249174	701/1062/3070/5983/6934/9188/9319/9585/11052/11057/22868/26227/51193/51361/51514/54947/55183/55740/56647/79866/79954/83732/84515/90233/134430/4061/60386/197259	28
203	dN.down	dN	down	RHEIN_ALL_GLUCOCORTICOID_THERAPY_DN	RHEIN_ALL_GLUCOCORTICOID_THERAPY_DN	24/493	362/21105	5.11827e-06	0.000304121	0.000249174	701/983/2739/3161/3251/4673/4830/5095/5464/5557/6526/8624/10606/11014/26135/28969/29789/51133/51514/56647/65084/79023/7462/23301	24
204	dN.down	dN	down	BASAKI_YBX1_TARGETS_UP	BASAKI_YBX1_TARGETS_UP	21/493	290/21105	5.17443e-06	0.000304121	0.000249174	701/983/1033/5983/9319/10628/10769/11169/26973/51514/55055/79866/81624/401505/6273/6274/6591/7057/29984/56937/144501	21
205	dN.down	dN	down	DEBIASI_APOPTOSIS_BY_REOVIRUS_INFECTION_UP	DEBIASI_APOPTOSIS_BY_REOVIRUS_INFECTION_UP	22/493	314/21105	5.26918e-06	0.000304121	0.000249174	301/830/3475/4090/4289/5144/5471/5610/5868/6018/7321/8329/9318/22841/23429/29994/65117/140609/221830/1647/6515/24138	22
206	dN.down	dN	down	TONKS_TARGETS_OF_RUNX1_RUNX1T1_FUSION_MONOCYTE_UP	TONKS_TARGETS_OF_RUNX1_RUNX1T1_FUSION_MONOCYTE_UP	17/493	204/21105	6.54513e-06	0.00037077	0.000303781	123/384/3842/4830/6526/6566/6934/8602/9319/10124/23160/28969/51575/3384/4061/6480/9518	17
207	dN.down	dN	down	DEURIG_T_CELL_PROLYMPHOCYTIC_LEUKEMIA_UP	DEURIG_T_CELL_PROLYMPHOCYTIC_LEUKEMIA_UP	24/493	368/21105	6.75945e-06	0.000375948	0.000308024	2820/4430/5932/6934/7163/7321/8332/8411/9319/10606/11057/25788/26135/28969/29994/51083/54517/96764/2335/4162/7057/9121/27090/80201	24
208	dN.down	dN	down	WANG_LMO4_TARGETS_UP	WANG_LMO4_TARGETS_UP	24/493	372/21105	8.10573e-06	0.000436269	0.000357446	384/3070/4090/4673/7444/9522/10628/11335/26135/54149/54529/54704/55740/55796/57291/58508/64105/65084/80018/655/7057/54453/85028/91947	24
209	dN.down	dN	down	PUJANA_BRCA2_PCC_NETWORK	PUJANA_BRCA2_PCC_NETWORK	26/493	423/21105	8.12923e-06	0.000436269	0.000357446	545/675/701/983/1033/1062/3161/3251/5557/5932/5983/7690/9126/9585/9787/10606/11052/11169/11335/22868/26574/54454/55183/80742/80777/131566	26
210	dN.down	dN	down	MUELLER_PLURINET	MUELLER_PLURINET	21/493	299/21105	8.28802e-06	0.000437121	0.000358145	701/983/1062/2287/3161/3251/4830/5983/6632/8932/9156/9319/10124/10153/26227/26574/55299/56647/1647/1789/4609	21
211	dN.down	dN	down	ZHOU_CELL_CYCLE_GENES_IN_IR_RESPONSE_24HR	ZHOU_CELL_CYCLE_GENES_IN_IR_RESPONSE_24HR	13/493	128/21105	9.68673e-06	0.000502232	0.000411492	983/1033/1434/3161/5932/9156/9319/9787/10606/29089/64105/79866/84515	13
212	dN.down	dN	down	WANG_LMO4_TARGETS_DN	WANG_LMO4_TARGETS_DN	23/493	352/21105	1.01738e-05	0.000518694	0.000424979	830/2072/3161/4289/5066/11218/22931/25917/26574/29066/29994/51520/54454/56987/80314/84896/96764/286410/1647/57522/59338/346389/388610	23
213	dN.down	dN	down	CHANG_CORE_SERUM_RESPONSE_UP	CHANG_CORE_SERUM_RESPONSE_UP	17/493	212/21105	1.08935e-05	0.00054628	0.000447581	675/4830/5983/6566/6632/7169/9263/10056/10606/11169/51491/55055/55631/56647/84319/131566/3037	17
214	dN.down	dN	down	BORCZUK_MALIGNANT_MESOTHELIOMA_UP	BORCZUK_MALIGNANT_MESOTHELIOMA_UP	21/493	305/21105	1.12176e-05	0.000550956	0.000451412	701/2617/2739/3251/3842/4090/4673/4830/5033/5504/6738/7321/7444/9263/10728/10765/10914/11335/26135/55183/6273	21
215	dN.down	dN	down	MARKEY_RB1_ACUTE_LOF_UP	MARKEY_RB1_ACUTE_LOF_UP	18/493	235/21105	1.13469e-05	0.000550956	0.000451412	675/983/1033/1434/4673/5557/6558/9126/9319/9787/9994/10153/10728/29089/51514/57650/64105/6274	18
216	dN.down	dN	down	FARMER_BREAST_CANCER_APOCRINE_VS_BASAL	FARMER_BREAST_CANCER_APOCRINE_VS_BASAL	22/493	330/21105	1.15668e-05	0.000552857	0.00045297	688/1595/3251/5033/5066/5567/5932/6566/6632/6934/7163/8842/9933/23708/27445/55055/65084/113/3855/4609/6273/51474	22
217	dN.down	dN	down	SCHLOSSER_MYC_TARGETS_AND_SERUM_RESPONSE_DN	SCHLOSSER_MYC_TARGETS_AND_SERUM_RESPONSE_DN	8/493	47/21105	1.18273e-05	0.00055661	0.000456044	1434/5471/7347/8602/9188/10153/10606/4609	8
218	dN.down	dN	down	FISCHER_G1_S_CELL_CYCLE	FISCHER_G1_S_CELL_CYCLE	16/493	194/21105	1.38701e-05	0.000633345	0.000518915	688/3070/4863/5557/5932/6609/9156/9829/9994/10150/11169/51514/56987/288/444/347902	16
219	dN.down	dN	down	PACHER_TARGETS_OF_IGF1_AND_IGF2_UP	PACHER_TARGETS_OF_IGF1_AND_IGF2_UP	7/493	35/21105	1.38719e-05	0.000633345	0.000518915	3475/9792/26227/440/1647/9518/83667	7
220	dN.down	dN	down	VILLANUEVA_LIVER_CANCER_KRT19_UP	VILLANUEVA_LIVER_CANCER_KRT19_UP	15/493	174/21105	1.51688e-05	0.000682371	0.000559084	1062/2820/4673/7375/9585/9787/29789/51605/57703/80314/81930/84128/84515/151246/3099	15
221	dN.down	dN	down	MANALO_HYPOXIA_DN	MANALO_HYPOXIA_DN	20/493	289/21105	1.68003e-05	0.000728058	0.000596517	983/1434/4830/5471/5983/6632/7019/8624/9156/9188/9319/9933/27340/51018/51377/51491/55003/55055/60496/79071	20
222	dN.down	dN	down	XU_RESPONSE_TO_TRETINOIN_AND_NSC682994_DN	XU_RESPONSE_TO_TRETINOIN_AND_NSC682994_DN	5/493	15/21105	1.68622e-05	0.000728058	0.000596517	1434/1662/5876/6059/4609	5
223	dN.down	dN	down	WINTER_HYPOXIA_METAGENE	WINTER_HYPOXIA_METAGENE	18/493	242/21105	1.68984e-05	0.000728058	0.000596517	123/301/983/3091/5033/5471/6535/6566/7163/8780/10606/10628/29883/1942/2335/3099/6515/7057	18
224	dN.down	dN	down	CHICAS_RB1_TARGETS_GROWING	CHICAS_RB1_TARGETS_GROWING	18/493	243/21105	1.78637e-05	0.000758961	0.000621836	701/1033/3070/3161/3251/5557/5932/9126/9360/10124/26227/55183/64105/64946/151246/440/3037/5010	18
225	dN.down	dN	down	PASINI_SUZ12_TARGETS_DN	PASINI_SUZ12_TARGETS_DN	21/493	315/21105	1.8226e-05	0.000763746	0.000625756	123/301/1400/2764/6738/7169/8842/10769/11057/55970/80854/83604/261729/378938/2335/4609/7057/11259/23208/26872/26999	21
226	dN.down	dN	down	CHIANG_LIVER_CANCER_SUBCLASS_PROLIFERATION_UP	CHIANG_LIVER_CANCER_SUBCLASS_PROLIFERATION_UP	15/493	178/21105	1.98747e-05	0.000821579	0.00067314	701/983/1033/1062/3070/9319/9787/10970/51514/84002/93663/151246/441951/3099/388610	15
227	dN.down	dN	down	CREIGHTON_ENDOCRINE_THERAPY_RESISTANCE_5	CREIGHTON_ENDOCRINE_THERAPY_RESISTANCE_5	27/493	482/21105	2.86032e-05	0.00116663	0.000955849	196/2764/4430/6558/8411/8780/9528/10150/10725/10769/11014/11244/54014/54704/65084/374986/375056/378805/288/655/5783/7057/9518/51090/51474/54453/81617	27
228	dN.down	dN	down	MIYAGAWA_TARGETS_OF_EWSR1_ETS_FUSIONS_DN	MIYAGAWA_TARGETS_OF_EWSR1_ETS_FUSIONS_DN	17/493	229/21105	2.95595e-05	0.00118977	0.00097481	8804/9497/9792/11057/23312/26115/56180/83732/131566/639/3037/6515/11227/11259/23301/79071/347902	17
229	dN.down	dN	down	HOFFMANN_LARGE_TO_SMALL_PRE_BII_LYMPHOCYTE_UP	HOFFMANN_LARGE_TO_SMALL_PRE_BII_LYMPHOCYTE_UP	14/493	163/21105	3.0245e-05	0.00120155	0.000984462	675/983/1033/1062/3070/3161/5610/5983/9319/9787/10243/11169/29089/57650	14
230	dN.down	dN	down	KIM_WT1_TARGETS_12HR_DN	KIM_WT1_TARGETS_12HR_DN	16/493	209/21105	3.47599e-05	0.00136321	0.00111691	7347/9360/10769/11335/27445/29994/51491/55854/444/4609/7057/7462/26872/56937/79101/347902	16
231	dN.down	dN	down	CHEMNITZ_RESPONSE_TO_PROSTAGLANDIN_E2_UP	CHEMNITZ_RESPONSE_TO_PROSTAGLANDIN_E2_UP	13/493	146/21105	3.96886e-05	0.0015368	0.00125914	701/1033/1062/6566/7163/9787/10606/11069/25929/51491/96764/151246/221150	13
232	dN.down	dN	down	GRADE_COLON_AND_RECTAL_CANCER_UP	GRADE_COLON_AND_RECTAL_CANCER_UP	19/493	285/21105	4.52663e-05	0.00173087	0.00141814	983/2617/2739/3070/4289/5464/6558/6897/8624/11319/29789/51118/79866/84128/85865/221150/4061/4609/9518	19
233	dN.down	dN	down	CHOW_RASSF1_TARGETS_DN	CHOW_RASSF1_TARGETS_DN	6/493	29/21105	4.74015e-05	0.00179014	0.0014667	6632/6782/8624/8804/22858/4061	6
234	dN.down	dN	down	ALFANO_MYC_TARGETS	ALFANO_MYC_TARGETS	17/493	239/21105	5.06855e-05	0.00189082	0.00154919	301/1434/5095/5471/6566/6609/6632/6934/8624/9188/10606/26574/1915/3757/4061/4609/11259	17
235	dN.down	dN	down	GABRIELY_MIR21_TARGETS	GABRIELY_MIR21_TARGETS	19/493	289/21105	5.46195e-05	0.00201302	0.00164932	324/688/2820/3842/5565/6526/10725/10746/22841/54454/55432/55740/64864/84002/130507/140609/375743/6480/11259	19
236	dN.down	dN	down	FURUKAWA_DUSP6_TARGETS_PCI35_DN	FURUKAWA_DUSP6_TARGETS_PCI35_DN	9/493	74/21105	5.53354e-05	0.00201513	0.00165105	5557/9585/9787/10885/51514/83732/7462/56937/64236	9
237	dN.down	dN	down	DE_YY1_TARGETS_DN	DE_YY1_TARGETS_DN	10/493	92/21105	5.74282e-05	0.00206674	0.00169333	301/324/830/983/1456/3091/5567/5932/9994/2335	10
238	dN.down	dN	down	WILCOX_RESPONSE_TO_PROGESTERONE_UP	WILCOX_RESPONSE_TO_PROGESTERONE_UP	13/493	152/21105	6.03647e-05	0.00214716	0.00175922	688/983/1595/2531/2585/3161/5000/9787/11169/55102/55183/80777/79071	13
239	dN.down	dN	down	DAZARD_RESPONSE_TO_UV_NHEK_DN	DAZARD_RESPONSE_TO_UV_NHEK_DN	20/493	318/21105	6.49963e-05	0.00228533	0.00187243	196/701/1105/1997/4090/4850/4863/6526/8932/9792/10199/11169/23033/23469/29994/51430/55183/56987/4609/54453	20
240	dN.down	dN	down	RODWELL_AGING_KIDNEY_NO_BLOOD_UP	RODWELL_AGING_KIDNEY_NO_BLOOD_UP	16/493	222/21105	7.17011e-05	0.00249243	0.00204211	301/5066/8560/8842/10769/10970/26574/55243/55331/80854/441951/440/2335/4162/11135/84168	16
241	dN.down	dN	down	SARRIO_EPITHELIAL_MESENCHYMAL_TRANSITION_UP	SARRIO_EPITHELIAL_MESENCHYMAL_TRANSITION_UP	14/493	180/21105	8.94823e-05	0.00303521	0.00248682	983/1062/3070/3161/5557/5983/9156/9263/29089/51514/55299/81624/221150/26872	14
242	dN.down	dN	down	OSWALD_HEMATOPOIETIC_STEM_CELL_IN_COLLAGEN_GEL_DN	OSWALD_HEMATOPOIETIC_STEM_CELL_IN_COLLAGEN_GEL_DN	18/493	275/21105	9.01973e-05	0.00303521	0.00248682	5033/6018/6535/7321/8780/10628/10725/10746/10765/22858/54014/54901/440/1647/2348/5324/6515/7057	18
243	dN.down	dN	down	KONG_E2F3_TARGETS	KONG_E2F3_TARGETS	10/493	97/21105	9.02923e-05	0.00303521	0.00248682	701/3161/5557/5932/9787/29089/64105/64946/9572/79101	10
244	dN.down	dN	down	WENDT_COHESIN_TARGETS_UP	WENDT_COHESIN_TARGETS_UP	6/493	33/21105	0.000102113	0.00339525	0.00278181	3842/4289/23271/55432/444/55074	6
245	dN.down	dN	down	COLINA_TARGETS_OF_4EBP1_AND_4EBP2	COLINA_TARGETS_OF_4EBP1_AND_4EBP2	21/493	356/21105	0.000106903	0.00351629	0.00288099	1024/3070/3161/5066/6558/6632/8804/9787/10257/23517/29089/54529/55631/64105/64946/80114/81624/83604/143686/4061/7057	21
246	dN.down	dN	down	KAUFFMANN_DNA_REPAIR_GENES	KAUFFMANN_DNA_REPAIR_GENES	16/493	230/21105	0.000108687	0.00353695	0.00289791	545/675/1161/2072/2187/2967/5932/5983/8932/9126/9156/25788/51426/55183/56852/1647	16
247	dN.down	dN	down	MITSIADES_RESPONSE_TO_APLIDIN_UP	MITSIADES_RESPONSE_TO_APLIDIN_UP	24/493	439/21105	0.000114606	0.00368833	0.00302194	123/384/3475/5504/5876/6844/7095/7690/7762/8329/8491/8780/9263/23429/26512/54454/65117/80853/96764/1647/10260/51474/60370/79101	24
248	dN.down	dN	down	WHITFIELD_CELL_CYCLE_S	WHITFIELD_CELL_CYCLE_S	13/493	162/21105	0.00011575	0.00368833	0.00302194	1122/3070/5557/5932/9156/9829/10746/23312/29089/56852/65117/84515/375743	13
249	dN.down	dN	down	LI_WILMS_TUMOR_VS_FETAL_KIDNEY_1_DN	LI_WILMS_TUMOR_VS_FETAL_KIDNEY_1_DN	13/493	163/21105	0.000123161	0.003884	0.00318226	701/983/1033/2617/4673/4830/5557/6566/9319/9787/65117/440/6480	13
250	dN.down	dN	down	SHAFFER_IRF4_TARGETS_IN_MYELOMA_VS_MATURE_B_LYMPHOCYTE	SHAFFER_IRF4_TARGETS_IN_MYELOMA_VS_MATURE_B_LYMPHOCYTE	10/493	101/21105	0.000126959	0.00396292	0.00324692	1595/2617/5033/5066/5504/7095/10606/54205/639/4609	10
251	dN.down	dN	down	AFFAR_YY1_TARGETS_DN	AFFAR_YY1_TARGETS_DN	16/493	234/21105	0.000132772	0.00410252	0.0033613	701/1062/3070/3161/8968/9156/9319/56852/64946/79723/79983/81624/113/3037/26872/79071	16
252	dN.down	dN	down	BASSO_B_LYMPHOCYTE_NETWORK	BASSO_B_LYMPHOCYTE_NETWORK	12/493	143/21105	0.000137936	0.00421945	0.00345711	983/1434/2617/3251/4830/7375/9319/10606/26135/51491/54205/440	12
253	dN.down	dN	down	ZHANG_RESPONSE_TO_IKK_INHIBITOR_AND_TNF_DN	ZHANG_RESPONSE_TO_IKK_INHIBITOR_AND_TNF_DN	10/493	103/21105	0.000149566	0.00452992	0.00371148	4731/9126/11169/22841/25917/51133/51514/64864/1789/7057	10
254	dN.down	dN	down	LU_AGING_BRAIN_UP	LU_AGING_BRAIN_UP	17/493	262/21105	0.000155948	0.00466402	0.00382135	2531/3091/3189/6566/9126/10628/11069/23469/29994/55970/83604/140609/221830/655/3384/5783/54453	17
255	dN.down	dN	down	FERREIRA_EWINGS_SARCOMA_UNSTABLE_VS_STABLE_UP	FERREIRA_EWINGS_SARCOMA_UNSTABLE_VS_STABLE_UP	13/493	167/21105	0.000157043	0.00466402	0.00382135	1033/1062/1105/6632/9787/11169/29089/51575/64105/64328/81930/151246/64651	13
256	dN.down	dN	down	VANTVEER_BREAST_CANCER_BRCA1_UP	VANTVEER_BREAST_CANCER_BRCA1_UP	6/493	36/21105	0.000169244	0.00497805	0.00407864	7444/9933/23160/26135/51377/4609	6
257	dN.down	dN	down	REACTOME_DNA_REPLICATION	REACTOME_DNA_REPLICATION	14/493	192/21105	0.000177182	0.00515395	0.00422276	701/5000/5557/5685/5903/5983/9126/55055/64105/64946/79023/81930/84515/151246	14
258	dN.down	dN	down	BENPORATH_PROLIFERATION	BENPORATH_PROLIFERATION	12/493	147/21105	0.000178982	0.00515395	0.00422276	983/1033/1062/1434/2617/6632/9156/11014/29089/51514/79723/84319	12
259	dN.down	dN	down	WHITFIELD_CELL_CYCLE_G2_M	WHITFIELD_CELL_CYCLE_G2_M	15/493	216/21105	0.000180279	0.00515395	0.00422276	1062/3161/3842/6782/9319/9585/9787/25904/79830/81624/151246/440145/1647/5324/11135	15
260	dN.down	dN	down	CHIANG_LIVER_CANCER_SUBCLASS_UNANNOTATED_DN	CHIANG_LIVER_CANCER_SUBCLASS_UNANNOTATED_DN	14/493	193/21105	0.000187047	0.00529794	0.00434074	830/983/1033/5983/6632/6782/8624/23118/29089/64946/79023/81542/84191/57406	14
261	dN.down	dN	down	KOYAMA_SEMA3B_TARGETS_UP	KOYAMA_SEMA3B_TARGETS_UP	18/493	292/21105	0.000191048	0.0053616	0.0043929	301/3340/57291/83448/131566/3099/5026/5080/5324/6857/7057/7462/9518/26872/26999/27090/79094/84168	18
262	dN.down	dN	down	REACTOME_MITOTIC_PROMETAPHASE	REACTOME_MITOTIC_PROMETAPHASE	9/493	87/21105	0.000196545	0.00546574	0.00447822	701/5903/9126/55055/64105/64946/79023/81930/151246	9
263	dN.down	dN	down	REACTOME_CYTOSOLIC_TRNA_AMINOACYLATION	REACTOME_CYTOSOLIC_TRNA_AMINOACYLATION	5/493	24/21105	0.000200585	0.00552784	0.0045291	2617/5464/6897/10056/51520	5
264	dN.down	dN	down	ENK_UV_RESPONSE_KERATINOCYTE_DN	ENK_UV_RESPONSE_KERATINOCYTE_DN	25/493	485/21105	0.000206717	0.00564596	0.00462587	545/1130/1434/1595/2764/4850/5903/5932/6059/6566/6738/8624/8669/8932/9318/9319/9360/10606/11335/60496/80777/81542/113/6515/26872	25
265	dN.down	dN	down	REACTOME_MITOTIC_M_M_G1_PHASES	REACTOME_MITOTIC_M_M_G1_PHASES	13/493	172/21105	0.000210421	0.00569625	0.00466708	701/5000/5557/5685/5903/9126/55055/64105/64946/79023/81930/84515/151246	13
266	dN.down	dN	down	BROWNE_HCMV_INFECTION_30MIN_DN	BROWNE_HCMV_INFECTION_30MIN_DN	12/493	150/21105	0.000216234	0.00580227	0.00475395	675/983/1062/2585/5000/5565/6738/8411/8604/51430/221830/1915	12
267	dN.down	dN	down	VANOEVELEN_MYOGENESIS_SIN3A_TARGETS	VANOEVELEN_MYOGENESIS_SIN3A_TARGETS	15/493	220/21105	0.000220139	0.00585571	0.00479773	7347/9657/10464/25929/29789/51068/51491/51514/51605/55055/440145/6480/57406/81617/124930	15
268	dN.down	dN	down	REACTOME_FANCONI_ANEMIA_PATHWAY	REACTOME_FANCONI_ANEMIA_PATHWAY	5/493	25/21105	0.000245949	0.00648584	0.00531401	545/675/2187/29089/79728	5
269	dN.down	dN	down	SWEET_LUNG_CANCER_KRAS_UP	SWEET_LUNG_CANCER_KRAS_UP	25/493	491/21105	0.000248987	0.00650983	0.00533367	123/384/688/2617/3091/4199/5876/6558/6566/6738/6844/8968/9522/10914/29117/55299/57650/113/288/1647/3099/3855/6480/7057/60370	25
270	dN.down	dN	down	GARCIA_TARGETS_OF_FLI1_AND_DAX1_DN	GARCIA_TARGETS_OF_FLI1_AND_DAX1_DN	13/493	176/21105	0.000263667	0.00683524	0.00560028	159/3842/10199/25929/29117/29883/51018/51514/51605/55055/80777/221830/10008	13
271	dN.down	dN	down	LINDGREN_BLADDER_CANCER_CLUSTER_3_UP	LINDGREN_BLADDER_CANCER_CLUSTER_3_UP	19/493	329/21105	0.000293777	0.00753849	0.00617648	983/1062/2739/5471/5983/6897/7095/9156/9319/9787/11169/51605/55003/55299/56852/84319/84515/26/55773	19
272	dN.down	dN	down	TURASHVILI_BREAST_DUCTAL_CARCINOMA_VS_LOBULAR_NORMAL_UP	TURASHVILI_BREAST_DUCTAL_CARCINOMA_VS_LOBULAR_NORMAL_UP	8/493	73/21105	0.000297587	0.00753849	0.00617648	3161/7321/22931/51018/51514/55005/80018/2335	8
273	dN.down	dN	down	JUBAN_TARGETS_OF_SPI1_AND_FLI1_DN	JUBAN_TARGETS_OF_SPI1_AND_FLI1_DN	9/493	92/21105	0.000300429	0.00753849	0.00617648	983/1105/1161/3251/8932/9188/22931/54517/4609	9
274	dN.down	dN	down	FOURNIER_ACINAR_DEVELOPMENT_LATE_2	FOURNIER_ACINAR_DEVELOPMENT_LATE_2	17/493	277/21105	0.000300653	0.00753849	0.00617648	983/1033/1434/1595/5983/9263/9319/10606/10728/11014/23271/29883/51377/51514/79023/2335/79071	17
275	dN.down	dN	down	HAN_SATB1_TARGETS_DN	HAN_SATB1_TARGETS_DN	23/493	442/21105	0.000321336	0.0079916	0.00654772	688/1595/1662/4830/5033/5125/5144/6566/6934/9829/10478/22841/23271/25904/27340/51018/54517/64778/444/4162/6515/10260/84168	23
276	dN.down	dN	down	SMIRNOV_RESPONSE_TO_IR_6HR_DN	SMIRNOV_RESPONSE_TO_IR_6HR_DN	10/493	114/21105	0.000343647	0.00847756	0.00694588	1062/3161/5033/9787/3099/4609/5026/6515/27240/79071	10
277	dN.down	dN	down	PICCALUGA_ANGIOIMMUNOBLASTIC_LYMPHOMA_DN	PICCALUGA_ANGIOIMMUNOBLASTIC_LYMPHOMA_DN	11/493	136/21105	0.000357099	0.00870684	0.00713374	1105/3475/5144/51430/65117/80314/378805/1647/6515/55892/64651	11
278	dN.down	dN	down	JAIN_NFKB_SIGNALING	JAIN_NFKB_SIGNALING	8/493	75/21105	0.000358634	0.00870684	0.00713374	4673/7347/8624/10973/11335/80742/3099/4609	8
279	dN.down	dN	down	OKUMURA_INFLAMMATORY_RESPONSE_LPS	OKUMURA_INFLAMMATORY_RESPONSE_LPS	13/493	183/21105	0.000384679	0.00926563	0.00759156	384/4199/5066/6059/9126/9497/9829/10725/51133/51491/221830/7057/23179	13
280	dN.down	dN	down	WU_CELL_MIGRATION	WU_CELL_MIGRATION	13/493	184/21105	0.000405322	0.00968656	0.00793644	123/688/7169/9411/10628/80114/131566/2335/3855/6273/6591/7057/51474	13
281	dN.down	dN	down	MONNIER_POSTRADIATION_TUMOR_ESCAPE_UP	MONNIER_POSTRADIATION_TUMOR_ESCAPE_UP	21/493	393/21105	0.000408659	0.0096906	0.00793976	1024/5471/6059/6535/6558/10984/25929/26512/51605/54439/55970/56987/57820/65117/80018/80742/444/3983/4163/55074/79071	21
282	dN.down	dN	down	YOSHIMURA_MAPK8_TARGETS_DN	YOSHIMURA_MAPK8_TARGETS_DN	20/493	366/21105	0.000419743	0.00987688	0.00809238	196/1130/1595/2820/4830/5033/5471/5876/6566/7095/8968/9774/10243/51361/54529/80777/283489/1647/2335/4609	20
283	dN.down	dN	down	WANG_CLIM2_TARGETS_DN	WANG_CLIM2_TARGETS_DN	13/493	186/21105	0.000449441	0.010495	0.00859879	830/3475/4731/5066/10153/51018/55331/55607/56852/140609/170506/55892/64651	13
284	dN.down	dN	down	HADDAD_T_LYMPHOCYTE_AND_NK_PROGENITOR_UP	HADDAD_T_LYMPHOCYTE_AND_NK_PROGENITOR_UP	8/493	78/21105	0.000468986	0.0108684	0.00890476	384/6782/8780/9774/9829/23469/288/1124	8
285	dN.down	dN	down	TAKAO_RESPONSE_TO_UVB_RADIATION_DN	TAKAO_RESPONSE_TO_UVB_RADIATION_DN	9/493	98/21105	0.00048122	0.0110681	0.00906833	123/688/2764/5685/5932/7444/8602/9933/10628	9
286	dN.down	dN	down	VANTVEER_BREAST_CANCER_METASTASIS_DN	VANTVEER_BREAST_CANCER_METASTASIS_DN	10/493	121/21105	0.000552864	0.012621	0.0103407	8560/9319/9787/51377/51514/81624/221150/440/6515/59338	10
287	dN.down	dN	down	MISSIAGLIA_REGULATED_BY_METHYLATION_DN	MISSIAGLIA_REGULATED_BY_METHYLATION_DN	10/493	122/21105	0.000589927	0.0130885	0.0107238	701/983/1033/1062/1434/5557/9787/10606/57291/10371	10
288	dN.down	dN	down	BOYAULT_LIVER_CANCER_SUBCLASS_G123_UP	BOYAULT_LIVER_CANCER_SUBCLASS_G123_UP	6/493	45/21105	0.000592725	0.0130885	0.0107238	6632/8491/10970/11052/51430/55740	6
289	dN.down	dN	down	ZHAN_MULTIPLE_MYELOMA_PR_UP	ZHAN_MULTIPLE_MYELOMA_PR_UP	6/493	45/21105	0.000592725	0.0130885	0.0107238	701/983/9319/9787/29089/55055	6
290	dN.down	dN	down	WEST_ADRENOCORTICAL_TUMOR_UP	WEST_ADRENOCORTICAL_TUMOR_UP	17/493	294/21105	0.000593854	0.0130885	0.0107238	701/983/1024/1595/2739/3842/6566/6782/8780/9829/28969/51430/51514/55055/1647/4162/79071	17
291	dN.down	dN	down	BROWNE_HCMV_INFECTION_20HR_DN	BROWNE_HCMV_INFECTION_20HR_DN	9/493	101/21105	0.000600554	0.0130885	0.0107238	196/301/701/3161/80114/5783/11259/23208/23345	9
292	dN.down	dN	down	SCIBETTA_KDM5B_TARGETS_DN	SCIBETTA_KDM5B_TARGETS_DN	8/493	81/21105	0.000605393	0.0130885	0.0107238	701/983/3161/6632/9787/10765/51083/4162	8
293	dN.down	dN	down	SHAFFER_IRF4_TARGETS_IN_ACTIVATED_B_LYMPHOCYTE	SHAFFER_IRF4_TARGETS_IN_ACTIVATED_B_LYMPHOCYTE	8/493	81/21105	0.000605393	0.0130885	0.0107238	1595/2617/5066/10606/54205/3099/4609/54453	8
294	dN.down	dN	down	PUJANA_XPRSS_INT_NETWORK	PUJANA_XPRSS_INT_NETWORK	12/493	168/21105	0.000607575	0.0130885	0.0107238	675/983/3161/5932/5983/7690/9126/9585/10606/11335/26574/55183	12
295	dN.down	dN	down	MOHANKUMAR_HOXA1_TARGETS_DN	MOHANKUMAR_HOXA1_TARGETS_DN	13/493	193/21105	0.000637338	0.013539	0.0110929	301/10628/11057/85865/261729/378938/440/655/3219/8437/9518/26872/27324	13
296	dN.down	dN	down	PYEON_CANCER_HEAD_AND_NECK_VS_CERVICAL_UP	PYEON_CANCER_HEAD_AND_NECK_VS_CERVICAL_UP	13/493	193/21105	0.000637338	0.013539	0.0110929	983/1122/3070/9994/11169/51133/51514/54014/54454/55015/64105/79648/8867	13
297	dN.down	dN	down	BILD_CTNNB1_ONCOGENIC_SIGNATURE	BILD_CTNNB1_ONCOGENIC_SIGNATURE	8/493	82/21105	0.000657388	0.0138686	0.0113629	1997/9126/9411/11335/55970/170506/59338/79101	8
298	dN.down	dN	down	PODAR_RESPONSE_TO_ADAPHOSTIN_UP	PODAR_RESPONSE_TO_ADAPHOSTIN_UP	11/493	147/21105	0.000690105	0.0142232	0.0116535	301/2617/3475/6782/7762/10150/10308/440/1647/26872/79094	11
299	dN.down	dN	down	BROWNE_HCMV_INFECTION_14HR_DN	BROWNE_HCMV_INFECTION_14HR_DN	17/493	298/21105	0.000690805	0.0142232	0.0116535	701/1062/1122/3161/4430/5565/6934/7169/8329/8411/8604/8624/8669/3037/6274/7057/23345	17
300	dN.down	dN	down	FISCHER_DIRECT_P53_TARGETS_META_ANALYSIS	FISCHER_DIRECT_P53_TARGETS_META_ANALYSIS	17/493	298/21105	0.000690805	0.0142232	0.0116535	4090/4731/5565/9958/10628/10769/10973/96764/639/1647/4163/6273/9518/23179/26999/51474/83667	17
301	dN.down	dN	down	YAO_TEMPORAL_RESPONSE_TO_PROGESTERONE_CLUSTER_11	YAO_TEMPORAL_RESPONSE_TO_PROGESTERONE_CLUSTER_11	9/493	103/21105	0.000692796	0.0142232	0.0116535	1434/3091/6059/6897/9188/9933/10056/54205/84365	9
302	dN.down	dN	down	SIMBULAN_UV_RESPONSE_IMMORTALIZED_DN	SIMBULAN_UV_RESPONSE_IMMORTALIZED_DN	5/493	31/21105	0.000700881	0.0142933	0.0117109	4673/9188/2335/4609/7057	5
303	dN.down	dN	down	ELVIDGE_HYPOXIA_UP	ELVIDGE_HYPOXIA_UP	12/493	171/21105	0.000710853	0.0143071	0.0117222	123/5033/5066/6018/10628/30001/56987/444/3099/3855/6273/9518	12
304	dN.down	dN	down	SAKAI_CHRONIC_HEPATITIS_VS_LIVER_CANCER_UP	SAKAI_CHRONIC_HEPATITIS_VS_LIVER_CANCER_UP	8/493	83/21105	0.000712923	0.0143071	0.0117222	1434/3091/3842/5903/7321/8453/11335/4609	8
305	dN.down	dN	down	RHODES_CANCER_META_SIGNATURE	RHODES_CANCER_META_SIGNATURE	7/493	64/21105	0.000715589	0.0143071	0.0117222	983/1033/4830/6897/10606/11014/11335	7
306	dN.down	dN	down	WHITFIELD_CELL_CYCLE_M_G1	WHITFIELD_CELL_CYCLE_M_G1	11/493	148/21105	0.0007302	0.0145044	0.0118838	1033/3091/10765/10769/11335/55003/64328/79023/441951/9518/84168	11
307	dN.down	dN	down	NAKAMURA_ADIPOGENESIS_LATE_UP	NAKAMURA_ADIPOGENESIS_LATE_UP	9/493	104/21105	0.000743074	0.0146649	0.0120153	123/2764/6609/7375/9648/10628/83448/1942/4609	9
308	dN.down	dN	down	PID_FANCONI_PATHWAY	PID_FANCONI_PATHWAY	6/493	47/21105	0.000751267	0.0147316	0.01207	545/675/2187/5983/29089/79728	6
309	dN.down	dN	down	SHAFFER_IRF4_TARGETS_IN_ACTIVATED_DENDRITIC_CELL	SHAFFER_IRF4_TARGETS_IN_ACTIVATED_DENDRITIC_CELL	7/493	65/21105	0.000786085	0.0153161	0.0125489	3161/5504/10606/51616/639/6480/27314	7
310	dN.down	dN	down	MITSIADES_RESPONSE_TO_APLIDIN_DN	MITSIADES_RESPONSE_TO_APLIDIN_DN	15/493	249/21105	0.0008095	0.0156725	0.0128409	701/1434/3070/5471/5610/6526/9126/9319/9522/9787/11335/26135/79728/4162/4609	15
311	dN.down	dN	down	LANDIS_ERBB2_BREAST_TUMORS_324_UP	LANDIS_ERBB2_BREAST_TUMORS_324_UP	11/493	150/21105	0.00081621	0.0157031	0.0128659	983/3340/6558/7163/22931/55740/55854/57650/288/2348/27090	11
312	dN.down	dN	down	ZHOU_CELL_CYCLE_GENES_IN_IR_RESPONSE_6HR	ZHOU_CELL_CYCLE_GENES_IN_IR_RESPONSE_6HR	8/493	85/21105	0.000835321	0.0159703	0.0130849	9156/9319/9787/10606/11169/29089/51514/64105	8
313	dN.down	dN	down	SOTIRIOU_BREAST_CANCER_GRADE_1_VS_3_UP	SOTIRIOU_BREAST_CANCER_GRADE_1_VS_3_UP	11/493	151/21105	0.000862267	0.0163831	0.0134231	701/983/1033/1062/3052/3161/4830/9156/9319/9787/25788	11
314	dN.down	dN	down	FISCHER_G2_M_CELL_CYCLE	FISCHER_G2_M_CELL_CYCLE	14/493	225/21105	0.000875447	0.0165308	0.0135441	701/983/1062/3161/7321/9319/9585/10124/10308/79023/79830/81930/151246/54453	14
315	dN.down	dN	down	BROWN_MYELOID_CELL_DEVELOPMENT_DN	BROWN_MYELOID_CELL_DEVELOPMENT_DN	10/493	129/21105	0.000911121	0.0170115	0.0139379	4830/6566/22894/23160/28969/51491/55183/60496/6480/283248	10
316	dN.down	dN	down	LEE_EARLY_T_LYMPHOCYTE_UP	LEE_EARLY_T_LYMPHOCYTE_UP	9/493	107/21105	0.000912024	0.0170115	0.0139379	701/983/1033/3161/9787/29089/51514/81624/151246	9
317	dN.down	dN	down	FORTSCHEGGER_PHF8_TARGETS_UP	FORTSCHEGGER_PHF8_TARGETS_UP	16/493	279/21105	0.000929406	0.0171554	0.0140559	1122/3842/5144/6566/7095/10308/10628/26227/55609/55740/80853/440/1942/6515/79094/83667	16
318	dN.down	dN	down	REACTOME_METABOLISM_OF_NON_CODING_RNA	REACTOME_METABOLISM_OF_NON_CODING_RNA	6/493	49/21105	0.000940716	0.0171554	0.0140559	5903/6632/11218/25929/79023/96764	6
319	dN.down	dN	down	STAMBOLSKY_TARGETS_OF_MUTATED_TP53_UP	STAMBOLSKY_TARGETS_OF_MUTATED_TP53_UP	6/493	49/21105	0.000940716	0.0171554	0.0140559	301/10746/25917/6274/51090/55892	6
320	dN.down	dN	down	GAUSSMANN_MLL_AF4_FUSION_TARGETS_F_DN	GAUSSMANN_MLL_AF4_FUSION_TARGETS_F_DN	5/493	33/21105	0.000942175	0.0171554	0.0140559	30001/83604/374986/1647/26872	5
321	dN.down	dN	down	GRAHAM_NORMAL_QUIESCENT_VS_NORMAL_DIVIDING_DN	GRAHAM_NORMAL_QUIESCENT_VS_NORMAL_DIVIDING_DN	8/493	87/21105	0.000974041	0.0176307	0.0144453	701/983/1033/1434/5983/9319/9787/51514	8
322	dN.down	dN	down	WANG_CISPLATIN_RESPONSE_AND_XPC_DN	WANG_CISPLATIN_RESPONSE_AND_XPC_DN	14/493	228/21105	0.000994876	0.0179019	0.0146675	688/1456/1997/3091/4430/6873/7321/8602/9969/1647/3037/8867/11259/26872	14
323	dN.down	dN	down	SEIDEN_ONCOGENESIS_BY_MET	SEIDEN_ONCOGENESIS_BY_MET	8/493	88/21105	0.00105	0.0187833	0.0153896	983/5033/8780/10914/26135/60496/81542/79101	8
324	dN.down	dN	down	PASQUALUCCI_LYMPHOMA_BY_GC_STAGE_UP	PASQUALUCCI_LYMPHOMA_BY_GC_STAGE_UP	16/493	283/21105	0.0010792	0.0191935	0.0157257	5464/10970/11014/26003/26115/30001/51520/64778/378938/440/444/639/6591/55074/64651/84168	16
325	dN.down	dN	down	MORI_EMU_MYC_LYMPHOMA_BY_ONSET_TIME_UP	MORI_EMU_MYC_LYMPHOMA_BY_ONSET_TIME_UP	9/493	110/21105	0.00111091	0.0193263	0.0158345	701/983/2287/3251/5983/11169/25929/26999/79071	9
326	dN.down	dN	down	KEGG_P53_SIGNALING_PATHWAY	KEGG_P53_SIGNALING_PATHWAY	7/493	69/21105	0.0011247	0.0193263	0.0158345	545/983/54205/143686/1647/7057/83667	7
327	dN.down	dN	down	RHODES_UNDIFFERENTIATED_CANCER	RHODES_UNDIFFERENTIATED_CANCER	7/493	69/21105	0.0011247	0.0193263	0.0158345	983/1033/2617/4830/6566/9319/9787	7
328	dN.down	dN	down	GROSS_HYPOXIA_VIA_ELK3_DN	GROSS_HYPOXIA_VIA_ELK3_DN	11/493	156/21105	0.00112606	0.0193263	0.0158345	3475/10769/23708/25788/30001/83732/440/1647/3219/4609/64651	11
329	dN.down	dN	down	BHATTACHARYA_EMBRYONIC_STEM_CELL	BHATTACHARYA_EMBRYONIC_STEM_CELL	8/493	89/21105	0.00113061	0.0193263	0.0158345	983/5471/6566/9188/51083/51514/55299/79071	8
330	dN.down	dN	down	BOYLAN_MULTIPLE_MYELOMA_D_UP	BOYLAN_MULTIPLE_MYELOMA_D_UP	8/493	89/21105	0.00113061	0.0193263	0.0158345	9411/9958/10124/10243/10769/96764/444/4609	8
331	dN.down	dN	down	CHARAFE_BREAST_CANCER_LUMINAL_VS_BASAL_DN	CHARAFE_BREAST_CANCER_LUMINAL_VS_BASAL_DN	22/493	455/21105	0.0011309	0.0193263	0.0158345	301/688/3091/4430/6566/8780/9263/10150/10725/51605/54704/55243/55970/64778/80114/84002/131566/6273/6591/23179/23301/84168	22
332	dN.down	dN	down	CUI_TCF21_TARGETS_2_UP	CUI_TCF21_TARGETS_2_UP	21/493	428/21105	0.00121308	0.0205421	0.0168306	653/688/983/3070/3161/4830/5464/5557/5983/26227/28969/29089/29994/51514/56852/64105/84135/221150/2335/83667/84168	21
333	dN.down	dN	down	CAIRO_HEPATOBLASTOMA_UP	CAIRO_HEPATOBLASTOMA_UP	13/493	207/21105	0.00121547	0.0205421	0.0168306	1595/4673/5504/6091/10124/10765/10970/23271/26003/51430/79023/4162/5324	13
334	dN.down	dN	down	WANG_METHYLATED_IN_BREAST_CANCER	WANG_METHYLATED_IN_BREAST_CANCER	5/493	35/21105	0.00124029	0.0207326	0.0169867	4430/9263/1647/7057/9518	5
335	dN.down	dN	down	XU_HGF_SIGNALING_NOT_VIA_AKT1_48HR_UP	XU_HGF_SIGNALING_NOT_VIA_AKT1_48HR_UP	5/493	35/21105	0.00124029	0.0207326	0.0169867	384/9497/440/27090/54453	5
336	dN.down	dN	down	WANG_SMARCE1_TARGETS_DN	WANG_SMARCE1_TARGETS_DN	19/493	371/21105	0.00124982	0.0207547	0.0170049	1434/3052/6059/7163/9126/9497/10769/51083/51377/51491/60496/80777/83604/84002/3099/4061/6273/9518/79071	19
337	dN.down	dN	down	LABBE_WNT3A_TARGETS_UP	LABBE_WNT3A_TARGETS_UP	9/493	112/21105	0.00126197	0.0207547	0.0170049	196/983/3070/5557/6091/10725/26227/113/4061	9
338	dN.down	dN	down	REACTOME_DNA_REPAIR	REACTOME_DNA_REPAIR	9/493	112/21105	0.00126197	0.0207547	0.0170049	545/675/1161/2072/2187/2967/5983/29089/79728	9
339	dN.down	dN	down	KRIEG_KDM3A_TARGETS_NOT_HYPOXIA	KRIEG_KDM3A_TARGETS_NOT_HYPOXIA	13/493	208/21105	0.00126965	0.0207692	0.0170168	2739/3251/5565/5685/8604/54704/55967/60496/83732/84002/85865/440/79101	13
340	dN.down	dN	down	RAHMAN_TP53_TARGETS_PHOSPHORYLATED	RAHMAN_TP53_TARGETS_PHOSPHORYLATED	4/493	21/21105	0.00128359	0.0208857	0.0171122	301/4830/5464/26227	4
341	dN.down	dN	down	KENNY_CTNNB1_TARGETS_DN	KENNY_CTNNB1_TARGETS_DN	6/493	52/21105	0.0012913	0.0208999	0.0171238	3842/7095/10628/29789/81542/2335	6
342	dN.down	dN	down	BILD_HRAS_ONCOGENIC_SIGNATURE	BILD_HRAS_ONCOGENIC_SIGNATURE	15/493	261/21105	0.0012991	0.0209155	0.0171366	384/688/6934/9829/10150/58508/80853/84002/84951/378938/2335/3099/6515/9518/83667	15
343	dN.down	dN	down	REACTOME_E2F_ENABLED_INHIBITION_OF_PRE_REPLICATION_COMPLEX_FORMATION	REACTOME_E2F_ENABLED_INHIBITION_OF_PRE_REPLICATION_COMPLEX_FORMATION	3/493	10/21105	0.00134511	0.0215428	0.0176506	983/5000/84515	3
344	dN.down	dN	down	WINTER_HYPOXIA_UP	WINTER_HYPOXIA_UP	8/493	92/21105	0.00140247	0.0223445	0.0183074	2764/4830/5033/6535/6566/26115/84951/6274	8
345	dN.down	dN	down	IKEDA_MIR1_TARGETS_UP	IKEDA_MIR1_TARGETS_UP	6/493	53/21105	0.00142789	0.0226317	0.0185427	5567/7095/10725/10769/27236/64778	6
346	dN.down	dN	down	WAMUNYOKOLI_OVARIAN_CANCER_GRADES_1_2_UP	WAMUNYOKOLI_OVARIAN_CANCER_GRADES_1_2_UP	10/493	137/21105	0.001441	0.0226911	0.0185914	688/1595/3842/7163/11014/11057/28969/85465/27324/79071	10
347	dN.down	dN	down	CROONQUIST_NRAS_SIGNALING_DN	CROONQUIST_NRAS_SIGNALING_DN	7/493	72/21105	0.00144647	0.0226911	0.0185914	701/983/1033/1434/5983/9156/9319	7
348	dN.down	dN	down	BRACHAT_RESPONSE_TO_CISPLATIN	BRACHAT_RESPONSE_TO_CISPLATIN	4/493	22/21105	0.00154013	0.0239445	0.0196183	10628/54529/378938/3983	4
349	dN.down	dN	down	PENG_LEUCINE_DEPRIVATION_DN	PENG_LEUCINE_DEPRIVATION_DN	12/493	187/21105	0.00154203	0.0239445	0.0196183	1434/2739/3251/9188/9318/9319/10153/10728/10914/23160/51491/54205	12
350	dN.down	dN	down	REN_ALVEOLAR_RHABDOMYOSARCOMA_DN	REN_ALVEOLAR_RHABDOMYOSARCOMA_DN	20/493	408/21105	0.00158894	0.0245483	0.020113	301/3340/4430/5033/5066/6782/9528/26003/50807/55970/64778/131566/2335/4061/5783/7057/26872/51474/60370/64236	20
351	dN.down	dN	down	HAHTOLA_MYCOSIS_FUNGOIDES_CD4_DN	HAHTOLA_MYCOSIS_FUNGOIDES_CD4_DN	9/493	116/21105	0.00161377	0.0248067	0.0203248	4673/5504/6059/7163/10606/11052/26003/29789/3384	9
352	dN.down	dN	down	MCBRYAN_PUBERTAL_BREAST_3_4WK_UP	MCBRYAN_PUBERTAL_BREAST_3_4WK_UP	13/493	214/21105	0.00163866	0.0249387	0.0204329	983/5567/6558/9318/10769/54557/1647/2335/3037/3855/5026/51474/79071	13
353	dN.down	dN	down	TIEN_INTESTINE_PROBIOTICS_24HR_DN	TIEN_INTESTINE_PROBIOTICS_24HR_DN	13/493	214/21105	0.00163866	0.0249387	0.0204329	688/2617/3475/6535/6782/10150/51361/375056/440/1915/9518/27090/80201	13
354	dN.down	dN	down	ROSTY_CERVICAL_CANCER_PROLIFERATION_CLUSTER	ROSTY_CERVICAL_CANCER_PROLIFERATION_CLUSTER	10/493	140/21105	0.00169496	0.0256677	0.0210302	701/983/1062/3070/3161/9319/9585/9787/51514/1789	10
355	dN.down	dN	down	WU_APOPTOSIS_BY_CDKN1A_VIA_TP53	WU_APOPTOSIS_BY_CDKN1A_VIA_TP53	6/493	55/21105	0.00173383	0.026127	0.0214065	983/5033/9156/9787/11169/29089	6
356	dN.down	dN	down	BLALOCK_ALZHEIMERS_DISEASE_INCIPIENT_DN	BLALOCK_ALZHEIMERS_DISEASE_INCIPIENT_DN	11/493	165/21105	0.00176735	0.0264181	0.021645	324/1456/5464/5903/6091/8453/9958/26135/444/10260/27324	11
357	dN.down	dN	down	REACTOME_CELL_CYCLE_MITOTIC	REACTOME_CELL_CYCLE_MITOTIC	17/493	325/21105	0.00177042	0.0264181	0.021645	701/983/5000/5557/5685/5903/5983/7321/9126/55055/64105/64946/79023/81930/84515/151246/4609	17
358	dN.down	dN	down	REACTOME_PURINE_RIBONUCLEOSIDE_MONOPHOSPHATE_BIOSYNTHESIS	REACTOME_PURINE_RIBONUCLEOSIDE_MONOPHOSPHATE_BIOSYNTHESIS	3/493	11/21105	0.00181757	0.02699	0.0221136	159/5471/10606	3
359	dN.down	dN	down	HASLINGER_B_CLL_WITH_11Q23_DELETION	HASLINGER_B_CLL_WITH_11Q23_DELETION	4/493	23/21105	0.00183029	0.0270476	0.0221608	196/1662/9497/23312	4
360	dN.down	dN	down	RUIZ_TNC_TARGETS_DN	RUIZ_TNC_TARGETS_DN	10/493	142/21105	0.00188354	0.0277008	0.0226959	983/3842/5557/9156/9319/25788/51514/55055/7057/347902	10
361	dN.down	dN	down	HENDRICKS_SMARCA4_TARGETS_UP	HENDRICKS_SMARCA4_TARGETS_UP	6/493	56/21105	0.00190426	0.0278715	0.0228358	11057/54704/131566/1647/6273/80201	6
362	dN.down	dN	down	PEDERSEN_TARGETS_OF_611CTF_ISOFORM_OF_ERBB2	PEDERSEN_TARGETS_OF_611CTF_ISOFORM_OF_ERBB2	7/493	76/21105	0.0019823	0.0288756	0.0236585	1130/9497/30001/84002/3099/6273/26872	7
363	dN.down	dN	down	CONRAD_STEM_CELL	CONRAD_STEM_CELL	5/493	39/21105	0.00203781	0.0293006	0.0240067	688/8842/1789/4609/79071	5
364	dN.down	dN	down	HAN_JNK_SINGALING_DN	HAN_JNK_SINGALING_DN	5/493	39/21105	0.00203781	0.0293006	0.0240067	196/8491/30001/3037/79101	5
365	dN.down	dN	down	CHIARADONNA_NEOPLASTIC_TRANSFORMATION_CDC25_UP	CHIARADONNA_NEOPLASTIC_TRANSFORMATION_CDC25_UP	9/493	120/21105	0.00204022	0.0293006	0.0240067	4673/6535/6558/6566/55740/288/3037/7057/79101	9
366	dN.down	dN	down	TANG_SENESCENCE_TP53_TARGETS_DN	TANG_SENESCENCE_TP53_TARGETS_DN	6/493	57/21105	0.00208708	0.0295867	0.0242411	983/1062/7019/8332/9585/54704	6
367	dN.down	dN	down	WIEDERSCHAIN_TARGETS_OF_BMI1_AND_PCGF2	WIEDERSCHAIN_TARGETS_OF_BMI1_AND_PCGF2	6/493	57/21105	0.00208708	0.0295867	0.0242411	653/51083/1647/1789/6273/29984	6
368	dN.down	dN	down	ACEVEDO_LIVER_TUMOR_VS_NORMAL_ADJACENT_TISSUE_DN	ACEVEDO_LIVER_TUMOR_VS_NORMAL_ADJACENT_TISSUE_DN	15/493	274/21105	0.00208915	0.0295867	0.0242411	123/8602/8631/9360/26227/26512/51361/83852/4061/9719/23179/26999/54825/60370/64651	15
369	dN.down	dN	down	NIELSEN_GIST	NIELSEN_GIST	8/493	98/21105	0.00210076	0.029614	0.0242635	6558/8842/9263/10257/11014/56987/1124/8867	8
370	dN.down	dN	down	KYNG_DNA_DAMAGE_DN	KYNG_DNA_DAMAGE_DN	12/493	195/21105	0.00219129	0.0306998	0.0251531	301/1595/2820/5464/5565/5876/6934/54205/1647/2335/29984/54453	12
371	dN.down	dN	down	RODWELL_AGING_KIDNEY_DN	RODWELL_AGING_KIDNEY_DN	10/493	145/21105	0.00219786	0.0306998	0.0251531	5563/7163/27445/51377/54205/55432/57820/131566/655/27324	10
372	dN.down	dN	down	JI_RESPONSE_TO_FSH_DN	JI_RESPONSE_TO_FSH_DN	6/493	58/21105	0.00228283	0.0313147	0.0256569	1024/26135/80777/444/2335/3099	6
373	dN.down	dN	down	MOLENAAR_TARGETS_OF_CCND1_AND_CDK4_DN	MOLENAAR_TARGETS_OF_CCND1_AND_CDK4_DN	6/493	58/21105	0.00228283	0.0313147	0.0256569	9319/9585/51514/57650/64105/64946	6
374	dN.down	dN	down	NAGASHIMA_NRG1_SIGNALING_DN	NAGASHIMA_NRG1_SIGNALING_DN	6/493	58/21105	0.00228283	0.0313147	0.0256569	324/2585/23312/23429/288/7057	6
375	dN.down	dN	down	WAKASUGI_HAVE_ZNF143_BINDING_SITES	WAKASUGI_HAVE_ZNF143_BINDING_SITES	6/493	58/21105	0.00228283	0.0313147	0.0256569	1161/2072/2187/9156/51426/56852	6
376	dN.down	dN	down	KAN_RESPONSE_TO_ARSENIC_TRIOXIDE	KAN_RESPONSE_TO_ARSENIC_TRIOXIDE	9/493	123/21105	0.00241548	0.0329865	0.0270266	9411/9787/10769/26227/29113/131566/440/7057/9518	9
377	dN.down	dN	down	YANG_BCL3_TARGETS_UP	YANG_BCL3_TARGETS_UP	18/493	364/21105	0.00242923	0.0330268	0.0270597	983/4731/5125/5610/6936/9585/9787/10973/29089/51616/55796/81624/5010/6274/6515/9572/25984/79071	18
378	dN.down	dN	down	KEGG_RNA_DEGRADATION	KEGG_RNA_DEGRADATION	6/493	59/21105	0.0024921	0.0337315	0.0276371	4850/10914/22894/23517/25904/29883	6
379	dN.down	dN	down	BURTON_ADIPOGENESIS_3	BURTON_ADIPOGENESIS_3	8/493	101/21105	0.00253966	0.0341042	0.0279424	688/983/3070/5557/9319/9787/51514/64105	8
380	dN.down	dN	down	EHLERS_ANEUPLOIDY_UP	EHLERS_ANEUPLOIDY_UP	5/493	41/21105	0.00255308	0.0341042	0.0279424	545/2287/5876/83604/1915	5
381	dN.down	dN	down	GENTILE_UV_RESPONSE_CLUSTER_D2	GENTILE_UV_RESPONSE_CLUSTER_D2	5/493	41/21105	0.00255308	0.0341042	0.0279424	1105/23429/23469/3037/7057	5
382	dN.down	dN	down	BOYLAN_MULTIPLE_MYELOMA_PCA3_UP	BOYLAN_MULTIPLE_MYELOMA_PCA3_UP	7/493	80/21105	0.00266025	0.0353321	0.0289485	10243/10769/10984/55740/440/27314/51090	7
383	dN.down	dN	down	SENESE_HDAC1_TARGETS_UP	SENESE_HDAC1_TARGETS_UP	21/493	457/21105	0.00267234	0.0353321	0.0289485	123/6566/7019/8560/9774/10257/10746/10914/22858/51520/51616/55243/55432/55970/56180/81542/444/2335/4609/27090/197259	21
384	dN.down	dN	down	ACEVEDO_NORMAL_TISSUE_ADJACENT_TO_LIVER_TUMOR_UP	ACEVEDO_NORMAL_TISSUE_ADJACENT_TO_LIVER_TUMOR_UP	11/493	174/21105	0.00267965	0.0353321	0.0289485	1105/1595/3189/4430/5565/10728/23469/51119/51164/54825/83667	11
385	dN.down	dN	down	DER_IFN_BETA_RESPONSE_UP	DER_IFN_BETA_RESPONSE_UP	8/493	102/21105	0.00270088	0.0354592	0.0290526	1997/2764/3091/5610/9188/9774/54205/24138	8
386	dN.down	dN	down	REACTOME_TRNA_AMINOACYLATION	REACTOME_TRNA_AMINOACYLATION	5/493	42/21105	0.00284336	0.0370013	0.0303161	2617/5464/6897/10056/51520	5
387	dN.down	dN	down	YU_MYC_TARGETS_UP	YU_MYC_TARGETS_UP	5/493	42/21105	0.00284336	0.0370013	0.0303161	675/983/1033/51377/51514	5
388	dN.down	dN	down	SAKAI_TUMOR_INFILTRATING_MONOCYTES_DN	SAKAI_TUMOR_INFILTRATING_MONOCYTES_DN	7/493	81/21105	0.00285463	0.0370013	0.0303161	1033/2287/2967/10728/11052/11218/30001	7
389	dN.down	dN	down	CHARAFE_BREAST_CANCER_LUMINAL_VS_MESENCHYMAL_DN	CHARAFE_BREAST_CANCER_LUMINAL_VS_MESENCHYMAL_DN	21/493	460/21105	0.00288486	0.0372354	0.0305079	301/6632/9263/10257/50807/54557/54704/55243/55970/80114/84002/131566/1647/3037/4162/6273/6591/10371/23301/84168/388610	21
390	dN.down	dN	down	BLUM_RESPONSE_TO_SALIRASIB_DN	BLUM_RESPONSE_TO_SALIRASIB_DN	17/493	342/21105	0.00300336	0.0386021	0.0316276	324/701/983/1033/1434/2287/3161/4863/5557/5983/6632/8631/9156/9319/9585/9994/11335	17
391	dN.down	dN	down	ONDER_CDH1_TARGETS_2_DN	ONDER_CDH1_TARGETS_2_DN	21/493	464/21105	0.00319018	0.0408317	0.0334544	384/688/4430/6091/6535/8804/10769/51361/288/1942/3983/5026/6273/6480/6515/10371/26872/29984/51474/79098/100288413	21
392	dN.down	dN	down	SAMOLS_TARGETS_OF_KHSV_MIRNAS_DN	SAMOLS_TARGETS_OF_KHSV_MIRNAS_DN	6/493	62/21105	0.00320674	0.0408725	0.0334879	123/7163/2335/6273/7057/56937	6
393	dN.down	dN	down	KIM_WT1_TARGETS_8HR_DN	KIM_WT1_TARGETS_8HR_DN	9/493	129/21105	0.00332952	0.0422614	0.0346259	1456/5095/9263/10769/10914/27445/29994/444/347902	9
394	dN.down	dN	down	TIEN_INTESTINE_PROBIOTICS_2HR_UP	TIEN_INTESTINE_PROBIOTICS_2HR_UP	4/493	27/21105	0.00336996	0.042598	0.0349016	688/4673/1915/27090	4
395	dN.down	dN	down	BRUINS_UVC_RESPONSE_EARLY_LATE	BRUINS_UVC_RESPONSE_EARLY_LATE	16/493	317/21105	0.00338944	0.0426679	0.0349589	2617/3475/9126/9156/9994/23469/26973/29915/50807/55005/56852/79023/80314/3037/10008/11259	16
396	dN.down	dN	down	BILD_MYC_ONCOGENIC_SIGNATURE	BILD_MYC_ONCOGENIC_SIGNATURE	12/493	206/21105	0.00343297	0.0430387	0.0352627	1662/6535/10056/10606/25929/27340/51491/54704/3099/4609/4804/100288413	12
397	dN.down	dN	down	KERLEY_RESPONSE_TO_CISPLATIN_UP	KERLEY_RESPONSE_TO_CISPLATIN_UP	5/493	44/21105	0.00349432	0.0432361	0.0354245	301/9263/10769/1647/9518	5
398	dN.down	dN	down	TURASHVILI_BREAST_DUCTAL_CARCINOMA_VS_DUCTAL_NORMAL_UP	TURASHVILI_BREAST_DUCTAL_CARCINOMA_VS_DUCTAL_NORMAL_UP	5/493	44/21105	0.00349432	0.0432361	0.0354245	7321/51018/51514/151246/2335	5
399	dN.down	dN	down	WHITFIELD_CELL_CYCLE_LITERATURE	WHITFIELD_CELL_CYCLE_LITERATURE	5/493	44/21105	0.00349432	0.0432361	0.0354245	675/701/983/1033/4863	5
400	dN.down	dN	down	ELVIDGE_HYPOXIA_BY_DMOG_UP	ELVIDGE_HYPOXIA_BY_DMOG_UP	9/493	130/21105	0.00350525	0.0432361	0.0354245	5033/5066/6018/10628/30001/444/3099/6273/9518	9
401	dN.down	dN	down	LINDGREN_BLADDER_CANCER_CLUSTER_1_DN	LINDGREN_BLADDER_CANCER_CLUSTER_1_DN	18/493	378/21105	0.00361917	0.0442449	0.036251	983/1062/5983/6558/9156/9319/9787/11014/11169/50807/55740/84515/151246/1942/4162/11259/23179/25984	18
402	dN.down	dN	down	GRAHAM_CML_DIVIDING_VS_NORMAL_QUIESCENT_UP	GRAHAM_CML_DIVIDING_VS_NORMAL_QUIESCENT_UP	11/493	181/21105	0.00362501	0.0442449	0.036251	701/983/1033/1434/3161/5983/6632/9319/9787/10257/79071	11
403	dN.down	dN	down	ROESSLER_LIVER_CANCER_METASTASIS_UP	ROESSLER_LIVER_CANCER_METASTASIS_UP	8/493	107/21105	0.00363043	0.0442449	0.036251	1062/2820/3161/6936/80742/444/1114/4061	8
404	dN.down	dN	down	TAKEDA_TARGETS_OF_NUP98_HOXA9_FUSION_3D_UP	TAKEDA_TARGETS_OF_NUP98_HOXA9_FUSION_3D_UP	11/493	182/21105	0.00377948	0.0455903	0.0373533	196/688/5610/6526/10725/23312/378938/4061/5783/24138/91947	11
405	dN.down	dN	down	HOLLERN_MICROACINAR_BREAST_TUMOR_DN	HOLLERN_MICROACINAR_BREAST_TUMOR_DN	3/493	14/21105	0.00380593	0.0455903	0.0373533	6566/6480/26872	3
406	dN.down	dN	down	REACTOME_HYALURONAN_METABOLISM	REACTOME_HYALURONAN_METABOLISM	3/493	14/21105	0.00380593	0.0455903	0.0373533	3038/3161/3037	3
407	dN.down	dN	down	HELLER_HDAC_TARGETS_DN	HELLER_HDAC_TARGETS_DN	15/493	292/21105	0.00380839	0.0455903	0.0373533	1997/5144/6059/8602/51018/51491/55003/113/288/1647/4609/5026/6480/79071/79094	15
408	dN.down	dN	down	HUANG_FOXA2_TARGETS_UP	HUANG_FOXA2_TARGETS_UP	5/493	45/21105	0.00385702	0.0455903	0.0373533	440/2335/27324/59338/79094	5
409	dN.down	dN	down	ODONNELL_TARGETS_OF_MYC_AND_TFRC_DN	ODONNELL_TARGETS_OF_MYC_AND_TFRC_DN	5/493	45/21105	0.00385702	0.0455903	0.0373533	675/701/983/3070/55892	5
410	dN.down	dN	down	REACTOME_G2_M_CHECKPOINTS	REACTOME_G2_M_CHECKPOINTS	5/493	45/21105	0.00385702	0.0455903	0.0373533	545/983/5000/5983/84515	5
411	dN.down	dN	down	VALK_AML_CLUSTER_7	VALK_AML_CLUSTER_7	4/493	28/21105	0.00386005	0.0455903	0.0373533	6535/9829/3757/9518	4
412	dN.down	dN	down	PANGAS_TUMOR_SUPPRESSION_BY_SMAD1_AND_SMAD5_DN	PANGAS_TUMOR_SUPPRESSION_BY_SMAD1_AND_SMAD5_DN	10/493	157/21105	0.00390172	0.0459053	0.0376114	2820/3091/6566/6782/51430/55133/79866/81542/79071/91947	10
413	dN.down	dN	down	IVANOVA_HEMATOPOIESIS_MATURE_CELL	IVANOVA_HEMATOPOIESIS_MATURE_CELL	15/493	293/21105	0.00393048	0.0460664	0.0377434	1024/1033/6566/8560/8780/9792/56180/80853/81542/144363/151246/440/1647/7057/8867	15
414	dN.down	dN	down	GARY_CD5_TARGETS_UP	GARY_CD5_TARGETS_UP	21/493	473/21105	0.00397731	0.0464094	0.0380244	819/1595/2617/3070/3475/5033/6844/6897/10725/26227/26512/50807/57820/378938/440/5026/6515/27090/57406/83667/152189	21
415	dN.down	dN	down	NGUYEN_NOTCH1_TARGETS_DN	NGUYEN_NOTCH1_TARGETS_DN	7/493	86/21105	0.00399458	0.0464094	0.0380244	688/2617/6558/6897/1915/4609/5783	7
416	dN.down	dN	down	WANG_TUMOR_INVASIVENESS_DN	WANG_TUMOR_INVASIVENESS_DN	12/493	210/21105	0.00400526	0.0464094	0.0380244	6934/8560/9156/9787/10728/11335/29066/57092/121536/375056/4061/4609	12
417	dN.down	dN	down	LU_EZH2_TARGETS_DN	LU_EZH2_TARGETS_DN	19/493	414/21105	0.00422927	0.0487937	0.0399779	3251/8624/9774/10973/11052/11169/22841/26003/55740/57092/286410/374986/444/3099/5010/7057/26999/79071/84168	19
418	dN.down	dN	down	SAGIV_CD24_TARGETS_DN	SAGIV_CD24_TARGETS_DN	5/493	46/21105	0.00424588	0.0487937	0.0399779	4162/7057/7462/9518/79094	5
419	dN.down	dN	down	SASSON_RESPONSE_TO_GONADOTROPHINS_DN	SASSON_RESPONSE_TO_GONADOTROPHINS_DN	7/493	87/21105	0.00425888	0.0487937	0.0399779	7169/8932/9263/113/3983/7057/26999	7
420	dN.down	dN	down	BRUNO_HEMATOPOIESIS	BRUNO_HEMATOPOIESIS	6/493	66/21105	0.00438416	0.0497393	0.0407527	1997/55740/3099/6480/7462/79071	6
421	dN.down	dN	down	KRIGE_AMINO_ACID_DEPRIVATION	KRIGE_AMINO_ACID_DEPRIVATION	4/493	29/21105	0.00439621	0.0497393	0.0407527	440/1647/79094/83667	4
422	dN.down	dN	down	UDAYAKUMAR_MED1_TARGETS_DN	UDAYAKUMAR_MED1_TARGETS_DN	13/493	240/21105	0.00440646	0.0497393	0.0407527	3475/8780/10124/10628/10769/23429/26512/1647/1942/2348/6480/6515/6591	13
423	dN.down	dN	down	VANTVEER_BREAST_CANCER_ESR1_DN	VANTVEER_BREAST_CANCER_ESR1_DN	13/493	240/21105	0.00440646	0.0497393	0.0407527	3091/3475/7347/8624/8842/26135/26227/54149/64778/221150/440/3855/25984	13
424	FL.aup	FL	aup	LIU_CMYB_TARGETS_UP	LIU_CMYB_TARGETS_UP	20/218	165/21105	5.89934e-16	1.48486e-12	1.07803e-12	182/23314/23344/24149/839/1728/2052/3385/3638/4502/4925/6509/7050/9687/10123/23588/51232/51477/54502/80150	20
425	FL.aup	FL	aup	PASINI_SUZ12_TARGETS_DN	PASINI_SUZ12_TARGETS_DN	22/218	315/21105	1.91936e-12	2.41552e-09	1.75369e-09	182/857/1839/4082/23022/91663/100133941/1265/2239/3956/4323/4907/6281/6382/7431/8503/10123/23588/27086/79026/80176/84617	22
426	FL.aup	FL	aup	ONDER_CDH1_TARGETS_2_DN	ONDER_CDH1_TARGETS_2_DN	22/218	464/21105	3.21061e-09	2.6937e-06	1.95566e-06	901/960/1839/100133941/360/493/999/3566/3691/3728/3732/3985/5029/5328/6382/8743/10123/10205/10397/23428/54502/54845	22
427	FL.aup	FL	aup	JOHNSTONE_PARVB_TARGETS_3_UP	JOHNSTONE_PARVB_TARGETS_3_UP	21/218	430/21105	4.4393e-09	2.79343e-06	2.02806e-06	182/4082/6711/54800/19/37/360/493/1200/2869/3691/3728/5328/7050/7431/8743/10123/11322/23580/54502/79026	21
428	FL.aup	FL	aup	WU_CELL_MIGRATION	WU_CELL_MIGRATION	14/218	184/21105	7.77917e-09	2.96934e-06	2.15577e-06	182/4131/100133941/360/684/999/3691/3728/4502/4739/7431/10123/54845/84617	14
429	FL.aup	FL	aup	KOBAYASHI_EGFR_SIGNALING_24HR_UP	KOBAYASHI_EGFR_SIGNALING_24HR_UP	11/218	101/21105	7.81515e-09	2.96934e-06	2.15577e-06	901/10529/54800/360/1200/1365/2052/4121/4582/8503/27134	11
430	FL.aup	FL	aup	LIU_VMYB_TARGETS_UP	LIU_VMYB_TARGETS_UP	12/218	127/21105	8.25799e-09	2.96934e-06	2.15577e-06	182/23314/24149/3385/4925/6509/10123/23588/51232/54502/80150/84617	12
431	FL.aup	FL	aup	CHARAFE_BREAST_CANCER_LUMINAL_VS_MESENCHYMAL_UP	CHARAFE_BREAST_CANCER_LUMINAL_VS_MESENCHYMAL_UP	21/218	450/21105	9.84233e-09	3.09664e-06	2.2482e-06	10529/27092/100133941/999/1365/1741/3485/3728/3985/4582/4602/5097/9066/23428/27134/54502/54845/59307/83481/123096/222171	21
432	FL.aup	FL	aup	FOSTER_TOLERANT_MACROPHAGE_DN	FOSTER_TOLERANT_MACROPHAGE_DN	19/218	409/21105	5.52304e-08	1.54461e-05	1.1214e-05	857/1839/8303/55002/91663/2022/3566/3932/4502/5819/6281/6624/8743/23308/27086/55691/80176/84617/220213	19
433	FL.aup	FL	aup	BASSO_CD40_SIGNALING_UP	BASSO_CD40_SIGNALING_UP	10/218	101/21105	9.52704e-08	2.29961e-05	1.66954e-05	960/7114/8303/1880/3956/4602/7805/9181/11322/23308	10
434	FL.aup	FL	aup	LU_AGING_BRAIN_UP	LU_AGING_BRAIN_UP	15/218	262/21105	1.01598e-07	2.29961e-05	1.66954e-05	857/6788/10529/23022/4038/4502/7050/7263/7431/9687/10267/10397/26018/79026/154796	15
435	FL.aup	FL	aup	BASAKI_YBX1_TARGETS_DN	BASAKI_YBX1_TARGETS_DN	18/218	384/21105	1.09636e-07	2.29961e-05	1.66954e-05	9563/10529/54800/57182/133/684/999/1152/3081/4582/4907/8743/10110/10205/10397/30061/54502/158471	18
436	FL.aup	FL	aup	CHARAFE_BREAST_CANCER_LUMINAL_VS_BASAL_DN	CHARAFE_BREAST_CANCER_LUMINAL_VS_BASAL_DN	19/218	455/21105	2.87956e-07	5.57527e-05	4.0477e-05	182/857/960/6711/100/133/966/4323/4502/4907/5328/6281/6624/8829/54751/84617/112464/135228/340061	19
437	FL.aup	FL	aup	CHARAFE_BREAST_CANCER_LUMINAL_VS_MESENCHYMAL_DN	CHARAFE_BREAST_CANCER_LUMINAL_VS_MESENCHYMAL_DN	19/218	460/21105	3.40116e-07	6.1148e-05	4.43941e-05	182/857/960/4131/6711/2022/2869/4907/5328/6624/7431/7546/8829/9902/51232/54751/55701/84617/112464	19
438	FL.aup	FL	aup	MCBRYAN_PUBERTAL_BREAST_3_4WK_UP	MCBRYAN_PUBERTAL_BREAST_3_4WK_UP	13/218	214/21105	3.75689e-07	6.30406e-05	4.57682e-05	133/999/1365/3485/4323/4602/6382/6624/7050/8463/9479/9902/54845	13
439	FL.aup	FL	aup	LANDIS_ERBB2_BREAST_TUMORS_324_DN	LANDIS_ERBB2_BREAST_TUMORS_324_DN	11/218	149/21105	4.401e-07	6.92333e-05	5.02641e-05	4082/6711/9563/1800/2706/3417/4121/8829/10580/79026/112464	11
440	FL.aup	FL	aup	QI_PLASMACYTOMA_UP	QI_PLASMACYTOMA_UP	14/218	259/21105	5.48696e-07	8.12393e-05	5.89806e-05	4082/7114/24149/100133941/839/1265/3566/3732/3932/4602/6624/10381/23308/27134	14
441	FL.aup	FL	aup	LANDIS_BREAST_CANCER_PROGRESSION_DN	LANDIS_BREAST_CANCER_PROGRESSION_DN	8/218	70/21105	6.20769e-07	8.40057e-05	6.0989e-05	9563/1800/3417/4121/8829/10580/79026/112464	8
442	FL.aup	FL	aup	BAELDE_DIABETIC_NEPHROPATHY_DN	BAELDE_DIABETIC_NEPHROPATHY_DN	18/218	434/21105	6.61043e-07	8.40057e-05	6.0989e-05	10529/23022/133/360/684/2869/3485/4739/5105/5819/7431/7490/10079/10397/26018/51232/51352/56998	18
443	FL.aup	FL	aup	LIU_PROSTATE_CANCER_DN	LIU_PROSTATE_CANCER_DN	19/218	481/21105	6.67507e-07	8.40057e-05	6.0989e-05	857/4131/23022/360/493/2869/3956/5328/6382/9902/10205/10580/51232/51477/54492/55701/80022/84617/116039	19
444	FL.aup	FL	aup	KIM_WT1_TARGETS_12HR_UP	KIM_WT1_TARGETS_12HR_UP	11/218	162/21105	1.0135e-06	0.000121475	8.8192e-05	1839/133/493/1880/4038/5328/7490/8503/10079/23580/64699	11
445	FL.aup	FL	aup	YAO_TEMPORAL_RESPONSE_TO_PROGESTERONE_CLUSTER_0	YAO_TEMPORAL_RESPONSE_TO_PROGESTERONE_CLUSTER_0	8/218	76/21105	1.17583e-06	0.000134525	9.76667e-05	901/54800/19/2052/4610/4907/23328/27086	8
446	FL.aup	FL	aup	REN_ALVEOLAR_RHABDOMYOSARCOMA_DN	REN_ALVEOLAR_RHABDOMYOSARCOMA_DN	17/218	408/21105	1.28237e-06	0.000140336	0.000101886	857/37/389/1200/1265/1728/2022/2052/3417/4323/4907/4925/5328/6281/8829/9902/10123	17
447	FL.aup	FL	aup	AIGNER_ZEB1_TARGETS	AIGNER_ZEB1_TARGETS	6/218	35/21105	1.43297e-06	0.000150283	0.000109107	100133941/999/2706/4582/10205/83481	6
448	FL.aup	FL	aup	HENDRICKS_SMARCA4_TARGETS_UP	HENDRICKS_SMARCA4_TARGETS_UP	7/218	56/21105	1.71959e-06	0.000173128	0.000125693	4131/493/2048/3956/10123/54751/79026	7
449	FL.aup	FL	aup	KINSEY_TARGETS_OF_EWSR1_FLII_FUSION_DN	KINSEY_TARGETS_OF_EWSR1_FLII_FUSION_DN	15/218	329/21105	1.83236e-06	0.000177387	0.000128785	4082/54800/58476/19/133/966/4907/5328/6281/7431/23580/30061/55691/57722/116039	15
450	FL.aup	FL	aup	QI_HYPOXIA	QI_HYPOXIA	10/218	140/21105	2.00523e-06	0.000186932	0.000135715	901/29785/133/839/3638/4502/9468/10397/83715/135228	10
451	FL.aup	FL	aup	VERRECCHIA_EARLY_RESPONSE_TO_TGFB1	VERRECCHIA_EARLY_RESPONSE_TO_TGFB1	7/218	58/21105	2.19075e-06	0.000196932	0.000142975	960/389/966/3485/3728/3732/4323	7
452	FL.aup	FL	aup	VERHAAK_GLIOBLASTOMA_MESENCHYMAL	VERHAAK_GLIOBLASTOMA_MESENCHYMAL	12/218	216/21105	2.71189e-06	0.000235373	0.000170884	7764/1265/2022/3385/3566/3956/4121/5328/7805/8829/9902/54502	12
453	FL.aup	FL	aup	SWEET_LUNG_CANCER_KRAS_DN	SWEET_LUNG_CANCER_KRAS_DN	17/218	435/21105	3.04699e-06	0.000248402	0.000180342	857/4082/6711/29785/19/1800/2022/2869/3485/4602/5105/10580/23328/57716/79026/112464/140685	17
454	FL.aup	FL	aup	JAEGER_METASTASIS_DN	JAEGER_METASTASIS_DN	13/218	258/21105	3.05938e-06	0.000248402	0.000180342	182/10529/100133941/360/999/3691/3728/6382/6509/10205/56998/79026/83481	13
455	FL.aup	FL	aup	BERENJENO_TRANSFORMED_BY_RHOA_DN	BERENJENO_TRANSFORMED_BY_RHOA_DN	16/218	394/21105	3.6891e-06	0.000290171	0.000210667	857/901/4082/6711/58476/100133941/1200/2239/3417/4323/4502/4925/6624/9902/154796/201895	16
456	FL.aup	FL	aup	YAGI_AML_WITH_11Q23_REARRANGED	YAGI_AML_WITH_11Q23_REARRANGED	15/218	351/21105	4.04551e-06	0.000300789	0.000218376	529/100/968/3956/6281/6509/6624/7805/8522/9333/9468/9980/11322/23328/26018	15
457	FL.aup	FL	aup	CREIGHTON_ENDOCRINE_THERAPY_RESISTANCE_4	CREIGHTON_ENDOCRINE_THERAPY_RESISTANCE_4	14/218	307/21105	4.0631e-06	0.000300789	0.000218376	493/1200/4502/4602/6509/7263/9687/9902/26018/51559/64699/84617/170689/221662	14
458	FL.aup	FL	aup	MARTENS_BOUND_BY_PML_RARA_FUSION	MARTENS_BOUND_BY_PML_RARA_FUSION	17/218	456/21105	5.69586e-06	0.000401425	0.000291439	6711/9563/54800/493/2869/3417/3732/4778/5029/7805/8522/9181/10397/51085/118788/339122/340061	17
459	FL.aup	FL	aup	RUTELLA_RESPONSE_TO_HGF_VS_CSF2RB_AND_IL4_UP	RUTELLA_RESPONSE_TO_HGF_VS_CSF2RB_AND_IL4_UP	16/218	408/21105	5.74147e-06	0.000401425	0.000291439	1839/37/968/1728/4502/4739/4815/6509/8829/10397/51232/54502/55701/59307/65018/80022	16
460	FL.aup	FL	aup	LEI_MYB_TARGETS	LEI_MYB_TARGETS	14/218	318/21105	6.08443e-06	0.000410022	0.00029768	857/7764/23022/100133941/966/999/1365/3728/3985/4582/6281/6320/7431/51232	14
461	FL.aup	FL	aup	GUENTHER_GROWTH_SPHERICAL_VS_ADHERENT_DN	GUENTHER_GROWTH_SPHERICAL_VS_ADHERENT_DN	5/218	26/21105	6.19023e-06	0.000410022	0.00029768	857/960/966/1728/8829	5
462	FL.aup	FL	aup	HOLLERN_EMT_BREAST_TUMOR_DN	HOLLERN_EMT_BREAST_TUMOR_DN	8/218	95/21105	6.40843e-06	0.00041359	0.000300271	100133941/999/1365/2706/10205/27134/54845/83481	8
463	FL.aup	FL	aup	WANG_SMARCE1_TARGETS_UP	WANG_SMARCE1_TARGETS_UP	13/218	280/21105	7.44557e-06	0.000468513	0.000340145	182/4082/4131/54800/100133941/19/2706/7490/10079/54751/135228/201895/727910	13
464	FL.aup	FL	aup	KHETCHOUMIAN_TRIM24_TARGETS_UP	KHETCHOUMIAN_TRIM24_TARGETS_UP	6/218	47/21105	8.54932e-06	0.000520186	0.000377661	960/1839/999/3956/7431/7805	6
465	FL.aup	FL	aup	WINTER_HYPOXIA_METAGENE	WINTER_HYPOXIA_METAGENE	12/218	242/21105	8.6801e-06	0.000520186	0.000377661	901/133/2022/3485/3638/3956/4582/4907/5328/7431/9066/10397	12
466	FL.aup	FL	aup	BOCHKIS_FOXA2_TARGETS	BOCHKIS_FOXA2_TARGETS	16/218	425/21105	9.57027e-06	0.000560195	0.000406707	19/3081/3417/3638/3732/4502/5105/7263/10205/23580/51085/56998/64081/118788/339122/375387	16
467	FL.aup	FL	aup	ZHOU_INFLAMMATORY_RESPONSE_LIVE_UP	ZHOU_INFLAMMATORY_RESPONSE_LIVE_UP	17/218	485/21105	1.27158e-05	0.000724948	0.00052632	182/960/4082/4131/8303/23022/58476/100133941/19/133/3985/6624/7431/10397/23308/80176/116039	17
468	FL.aup	FL	aup	SCHAEFFER_PROSTATE_DEVELOPMENT_48HR_UP	SCHAEFFER_PROSTATE_DEVELOPMENT_48HR_UP	17/218	487/21105	1.34076e-05	0.000724948	0.00052632	100133941/360/793/999/1728/1741/1800/3485/3691/4502/4907/6469/7263/10267/30061/57228/222171	17
469	FL.aup	FL	aup	WOO_LIVER_CANCER_RECURRENCE_UP	WOO_LIVER_CANCER_RECURRENCE_UP	8/218	105/21105	1.34584e-05	0.000724948	0.00052632	182/4082/100133941/1298/2239/5328/8522/9181	8
470	FL.aup	FL	aup	HOLLEMAN_ASPARAGINASE_RESISTANCE_B_ALL_DN	HOLLEMAN_ASPARAGINASE_RESISTANCE_B_ALL_DN	4/218	15/21105	1.3825e-05	0.000724948	0.00052632	901/24149/3728/4121	4
471	FL.aup	FL	aup	TSUNODA_CISPLATIN_RESISTANCE_UP	TSUNODA_CISPLATIN_RESISTANCE_UP	4/218	15/21105	1.3825e-05	0.000724948	0.00052632	3638/4907/5328/7431	4
472	FL.aup	FL	aup	DUNNE_TARGETS_OF_AML1_MTG8_FUSION_UP	DUNNE_TARGETS_OF_AML1_MTG8_FUSION_UP	6/218	52/21105	1.55277e-05	0.000797618	0.000579079	100133941/493/3385/4778/4925/7805	6
473	FL.aup	FL	aup	MASSARWEH_TAMOXIFEN_RESISTANCE_DN	MASSARWEH_TAMOXIFEN_RESISTANCE_DN	12/218	258/21105	1.64863e-05	0.00082992	0.00060253	960/493/4502/4602/6509/7263/9687/26018/64699/84617/170689/221662	12
474	FL.aup	FL	aup	ZHAN_LATE_DIFFERENTIATION_GENES_DN	ZHAN_LATE_DIFFERENTIATION_GENES_DN	4/218	16/21105	1.82843e-05	0.000902382	0.000655139	100/1880/2052/3932	4
475	FL.aup	FL	aup	RIGGINS_TAMOXIFEN_RESISTANCE_DN	RIGGINS_TAMOXIFEN_RESISTANCE_DN	11/218	220/21105	1.91317e-05	0.00092605	0.000672322	7764/8507/10529/23022/23314/4582/4739/8743/9633/9687/54502	11
476	FL.aup	FL	aup	SIMBULAN_UV_RESPONSE_NORMAL_DN	SIMBULAN_UV_RESPONSE_NORMAL_DN	5/218	33/21105	2.10583e-05	0.00100007	0.000726061	4082/8507/999/3691/79026	5
477	FL.aup	FL	aup	KUMAR_TARGETS_OF_MLL_AF9_FUSION	KUMAR_TARGETS_OF_MLL_AF9_FUSION	15/218	405/21105	2.20983e-05	0.00102801	0.000746346	901/4082/29785/58476/2052/2159/2239/3417/3543/3932/8522/10267/23580/51176/57228	15
478	FL.aup	FL	aup	MCLACHLAN_DENTAL_CARIES_DN	MCLACHLAN_DENTAL_CARIES_DN	7/218	82/21105	2.24635e-05	0.00102801	0.000746346	10529/100133941/793/10079/51477/79026/116039	7
479	FL.aup	FL	aup	TONKS_TARGETS_OF_RUNX1_RUNX1T1_FUSION_HSC_UP	TONKS_TARGETS_OF_RUNX1_RUNX1T1_FUSION_HSC_UP	10/218	185/21105	2.36102e-05	0.00104729	0.000760343	901/6711/7764/8507/23022/54800/389/1728/3728/4739	10
480	FL.aup	FL	aup	MATTHEWS_AP1_TARGETS	MATTHEWS_AP1_TARGETS	4/218	17/21105	2.37169e-05	0.00104729	0.000760343	857/960/1839/7431	4
481	FL.aup	FL	aup	TONKS_TARGETS_OF_RUNX1_RUNX1T1_FUSION_HSC_DN	TONKS_TARGETS_OF_RUNX1_RUNX1T1_FUSION_HSC_DN	10/218	187/21105	2.58944e-05	0.00112373	0.00081584	360/1880/3485/3732/3956/4778/6509/7805/10267/80150	10
482	FL.aup	FL	aup	SHEDDEN_LUNG_CANCER_GOOD_SURVIVAL_A12	SHEDDEN_LUNG_CANCER_GOOD_SURVIVAL_A12	13/218	317/21105	2.76669e-05	0.0011803	0.000856908	8303/10529/55002/1200/3385/3691/4323/6509/9468/11248/54626/79173/160518	13
483	FL.aup	FL	aup	RUIZ_TNC_TARGETS_UP	RUIZ_TNC_TARGETS_UP	9/218	153/21105	3.12699e-05	0.00131177	0.000952361	54800/493/1200/4121/8743/10079/26018/51176/56967	9
484	FL.aup	FL	aup	RUTELLA_RESPONSE_TO_HGF_UP	RUTELLA_RESPONSE_TO_HGF_UP	15/218	418/21105	3.18125e-05	0.00131266	0.000953002	182/4082/966/968/1728/4502/5819/6509/6624/8829/10267/10397/51232/54502/65018	15
485	FL.aup	FL	aup	OISHI_CHOLANGIOMA_STEM_CELL_LIKE_DN	OISHI_CHOLANGIOMA_STEM_CELL_LIKE_DN	12/218	278/21105	3.43721e-05	0.0013954	0.00101307	23022/1265/3732/3932/4323/4502/4582/4602/4925/10397/11322/112464	12
486	FL.aup	FL	aup	PROVENZANI_METASTASIS_UP	PROVENZANI_METASTASIS_UP	10/218	194/21105	3.54444e-05	0.00141609	0.00102809	100133941/100/360/2048/3932/4602/6320/26018/54502/112464	10
487	FL.aup	FL	aup	MATSUDA_NATURAL_KILLER_DIFFERENTIATION	MATSUDA_NATURAL_KILLER_DIFFERENTIATION	16/218	475/21105	3.71531e-05	0.00146116	0.00106082	529/960/8507/91663/389/999/2022/4121/4739/4925/9066/23308/30061/51232/54751/79026	16
488	FL.aup	FL	aup	HELLER_SILENCED_BY_METHYLATION_UP	HELLER_SILENCED_BY_METHYLATION_UP	12/218	282/21105	3.94929e-05	0.00152929	0.00111028	901/8303/999/1298/1365/1728/1880/2239/4582/6624/10123/23580	12
489	FL.aup	FL	aup	RODRIGUES_NTN1_TARGETS_DN	RODRIGUES_NTN1_TARGETS_DN	9/218	158/21105	4.02618e-05	0.00153544	0.00111475	8507/1365/3691/5097/5819/6624/10123/59307/79026	9
490	FL.aup	FL	aup	PASQUALUCCI_LYMPHOMA_BY_GC_STAGE_UP	PASQUALUCCI_LYMPHOMA_BY_GC_STAGE_UP	12/218	283/21105	4.0872e-05	0.00153544	0.00111475	960/19/100/493/4502/6382/7263/10205/54502/83481/160518/340061	12
491	FL.aup	FL	aup	RIGGI_EWING_SARCOMA_PROGENITOR_UP	RIGGI_EWING_SARCOMA_PROGENITOR_UP	15/218	430/21105	4.39413e-05	0.00161338	0.00117133	182/1839/360/684/2869/3485/7490/7805/10267/51176/51477/54751/57722/221662/340061	15
492	FL.aup	FL	aup	CREIGHTON_ENDOCRINE_THERAPY_RESISTANCE_5	CREIGHTON_ENDOCRINE_THERAPY_RESISTANCE_5	16/218	482/21105	4.42284e-05	0.00161338	0.00117133	10529/55002/57552/360/3985/4582/4610/4925/6382/8503/9980/10123/10205/23328/27086/201895	16
493	FL.aup	FL	aup	RICKMAN_TUMOR_DIFFERENTIATED_WELL_VS_POORLY_DN	RICKMAN_TUMOR_DIFFERENTIATED_WELL_VS_POORLY_DN	14/218	382/21105	4.66582e-05	0.0016777	0.00121802	960/1839/133/2706/3728/4907/6382/10226/54626/54751/79026/83481/84617/170689	14
494	FL.aup	FL	aup	LIM_MAMMARY_STEM_CELL_UP	LIM_MAMMARY_STEM_CELL_UP	16/218	489/21105	5.24683e-05	0.00185678	0.00134804	182/857/8507/1298/3485/3672/3691/3956/4038/4907/7431/8829/10580/27086/57716/84617	16
495	FL.aup	FL	aup	RUTELLA_RESPONSE_TO_CSF2RB_AND_IL4_UP	RUTELLA_RESPONSE_TO_CSF2RB_AND_IL4_UP	13/218	338/21105	5.35275e-05	0.00185678	0.00134804	182/901/4082/966/1728/5819/6509/6624/8829/10267/10397/51232/54502	13
496	FL.aup	FL	aup	AMIT_EGF_RESPONSE_480_HELA	AMIT_EGF_RESPONSE_480_HELA	9/218	164/21105	5.38517e-05	0.00185678	0.00134804	960/1839/8507/389/4502/4739/5328/9181/10381	9
497	FL.aup	FL	aup	MEISSNER_NPC_HCP_WITH_H3K4ME2	MEISSNER_NPC_HCP_WITH_H3K4ME2	16/218	491/21105	5.50585e-05	0.00187273	0.00135962	57586/100/3566/4058/4502/9479/10079/51085/51087/57228/83715/113828/118788/140700/170692/339122	16
498	FL.aup	FL	aup	SPIELMAN_LYMPHOBLAST_EUROPEAN_VS_ASIAN_2FC_DN	SPIELMAN_LYMPHOBLAST_EUROPEAN_VS_ASIAN_2FC_DN	4/218	21/21105	5.77373e-05	0.00193766	0.00140676	133/10123/51176/64699	4
499	FL.aup	FL	aup	HAN_SATB1_TARGETS_DN	HAN_SATB1_TARGETS_DN	15/218	442/21105	5.99666e-05	0.0019621	0.00142451	901/6711/100133941/133/684/999/2022/2869/3732/4739/4815/7263/10205/10397/160518	15
500	FL.aup	FL	aup	MARSON_FOXP3_TARGETS_UP	MARSON_FOXP3_TARGETS_UP	6/218	66/21105	6.14537e-05	0.0019621	0.00142451	960/100133941/2052/6281/7431/10267	6
501	FL.aup	FL	aup	WILCOX_RESPONSE_TO_PROGESTERONE_DN	WILCOX_RESPONSE_TO_PROGESTERONE_DN	6/218	66/21105	6.14537e-05	0.0019621	0.00142451	493/3485/3543/5328/8743/55691	6
502	FL.aup	FL	aup	LINDGREN_BLADDER_CANCER_CLUSTER_2B	LINDGREN_BLADDER_CANCER_CLUSTER_2B	14/218	392/21105	6.15837e-05	0.0019621	0.00142451	857/23022/91663/2869/3543/3932/3956/4502/7805/10123/26018/51176/54492/57722	14
503	FL.aup	FL	aup	CHANG_CORE_SERUM_RESPONSE_DN	CHANG_CORE_SERUM_RESPONSE_DN	10/218	209/21105	6.64189e-05	0.0020897	0.00151715	182/901/54800/2159/3638/3732/4121/30061/158471/201895	10
504	FL.aup	FL	aup	CHEN_LVAD_SUPPORT_OF_FAILING_HEART_DN	CHEN_LVAD_SUPPORT_OF_FAILING_HEART_DN	5/218	42/21105	6.99876e-05	0.0021748	0.00157893	4082/3417/5328/8743/8829	5
505	FL.aup	FL	aup	SENGUPTA_NASOPHARYNGEAL_CARCINOMA_DN	SENGUPTA_NASOPHARYNGEAL_CARCINOMA_DN	13/218	349/21105	7.40481e-05	0.00227292	0.00165016	360/1152/1728/4166/4582/10381/27134/51364/83481/221662/222171/643008/727910	13
506	FL.aup	FL	aup	SCHUETZ_BREAST_CANCER_DUCTAL_INVASIVE_UP	SCHUETZ_BREAST_CANCER_DUCTAL_INVASIVE_UP	13/218	351/21105	7.84342e-05	0.00237854	0.00172684	4131/23022/2869/3956/5328/6320/7805/8829/9902/10123/55701/84617/112464	13
507	FL.aup	FL	aup	SHETH_LIVER_CANCER_VS_TXNIP_LOSS_PAM3	SHETH_LIVER_CANCER_VS_TXNIP_LOSS_PAM3	6/218	70/21105	8.56938e-05	0.00256775	0.00186422	389/999/4925/51477/57722/84617	6
508	FL.aup	FL	aup	RICKMAN_METASTASIS_DN	RICKMAN_METASTASIS_DN	11/218	261/21105	9.03594e-05	0.00265224	0.00192555	960/493/968/3691/3728/4582/4610/6382/10205/10397/83481	11
509	FL.aup	FL	aup	LIU_SOX4_TARGETS_UP	LIU_SOX4_TARGETS_UP	8/218	137/21105	9.10103e-05	0.00265224	0.00192555	1839/24149/54800/100133941/493/968/8743/51176	8
510	FL.aup	FL	aup	CHAUHAN_RESPONSE_TO_METHOXYESTRADIOL_DN	CHAUHAN_RESPONSE_TO_METHOXYESTRADIOL_DN	7/218	102/21105	9.16745e-05	0.00265224	0.00192555	4082/7114/133/3956/6281/6509/7431	7
511	FL.aup	FL	aup	OSADA_ASCL1_TARGETS_DN	OSADA_ASCL1_TARGETS_DN	4/218	24/21105	0.000100048	0.00286159	0.00207755	960/999/51232/79026	4
512	FL.aup	FL	aup	CHIARADONNA_NEOPLASTIC_TRANSFORMATION_KRAS_DN	CHIARADONNA_NEOPLASTIC_TRANSFORMATION_KRAS_DN	8/218	142/21105	0.000116892	0.00326779	0.00237245	6711/58476/133/2052/2869/3638/3728/27086	8
513	FL.aup	FL	aup	GROSS_HYPOXIA_VIA_ELK3_AND_HIF1A_UP	GROSS_HYPOXIA_VIA_ELK3_AND_HIF1A_UP	8/218	142/21105	0.000116892	0.00326779	0.00237245	182/960/1839/23022/4739/7050/10397/112464	8
514	FL.aup	FL	aup	VERRECCHIA_RESPONSE_TO_TGFB1_C2	VERRECCHIA_RESPONSE_TO_TGFB1_C2	4/218	25/21105	0.000118144	0.00326779	0.00237245	389/3728/3732/4323	4
515	FL.aup	FL	aup	MCBRYAN_PUBERTAL_BREAST_4_5WK_UP	MCBRYAN_PUBERTAL_BREAST_4_5WK_UP	11/218	271/21105	0.000125933	0.00344537	0.00250138	23022/100133941/999/1365/3485/4602/6382/7050/8463/51477/54845	11
516	FL.aup	FL	aup	BROCKE_APOPTOSIS_REVERSED_BY_IL6	BROCKE_APOPTOSIS_REVERSED_BY_IL6	8/218	144/21105	0.000128818	0.00348639	0.00253116	960/1839/4082/4131/493/4582/7050/8743	8
517	FL.aup	FL	aup	PHONG_TNF_RESPONSE_VIA_P38_COMPLETE	PHONG_TNF_RESPONSE_VIA_P38_COMPLETE	10/218	227/21105	0.00013152	0.00352166	0.00255676	182/857/23314/966/3417/3638/3732/7050/10123/23580	10
518	FL.aup	FL	aup	LEE_LIVER_CANCER_SURVIVAL_UP	LEE_LIVER_CANCER_SURVIVAL_UP	9/218	185/21105	0.000135666	0.00359444	0.0026096	2052/2159/3081/3638/5105/51085/65018/91614/160518	9
519	FL.aup	FL	aup	SHETH_LIVER_CANCER_VS_TXNIP_LOSS_PAM1	SHETH_LIVER_CANCER_VS_TXNIP_LOSS_PAM1	10/218	229/21105	0.000141292	0.0037045	0.00268951	10529/23314/91663/100133941/4739/5328/9479/9687/10226/23588	10
520	FL.aup	FL	aup	BOQUEST_STEM_CELL_CULTURED_VS_FRESH_UP	BOQUEST_STEM_CELL_CULTURED_VS_FRESH_UP	14/218	425/21105	0.000144324	0.00374497	0.00271889	960/1839/6711/54800/684/1728/2022/2159/4121/4815/6509/8522/8743/10580	14
521	FL.aup	FL	aup	ROSS_AML_WITH_PML_RARA_FUSION	ROSS_AML_WITH_PML_RARA_FUSION	6/218	77/21105	0.000145944	0.00374837	0.00272136	182/360/3485/4058/6509/9902	6
522	FL.aup	FL	aup	LIM_MAMMARY_STEM_CELL_DN	LIM_MAMMARY_STEM_CELL_DN	14/218	428/21105	0.000155237	0.00386825	0.00280839	529/57189/201266/100133941/999/1365/1741/2706/4582/7263/27134/54502/54845/59307	14
523	FL.aup	FL	aup	SCHAEFFER_PROSTATE_DEVELOPMENT_48HR_DN	SCHAEFFER_PROSTATE_DEVELOPMENT_48HR_DN	14/218	428/21105	0.000155237	0.00386825	0.00280839	6788/23022/57586/684/2048/4602/4739/6509/10123/10397/27086/57722/170692/375387	14
524	FL.aup	FL	aup	BOYLAN_MULTIPLE_MYELOMA_D_DN	BOYLAN_MULTIPLE_MYELOMA_D_DN	6/218	78/21105	0.000156759	0.00386825	0.00280839	960/4082/6788/3956/8522/79026	6
525	FL.aup	FL	aup	REACTOME_CELL_JUNCTION_ORGANIZATION	REACTOME_CELL_JUNCTION_ORGANIZATION	6/218	78/21105	0.000156759	0.00386825	0.00280839	999/1365/3691/3728/5819/54751	6
526	FL.aup	FL	aup	KOHOUTEK_CCNT1_TARGETS	KOHOUTEK_CCNT1_TARGETS	5/218	50/21105	0.000163021	0.00393199	0.00285467	37/360/968/3691/10123	5
527	FL.aup	FL	aup	LINDGREN_BLADDER_CANCER_CLUSTER_1_DN	LINDGREN_BLADDER_CANCER_CLUSTER_1_DN	13/218	378/21105	0.000163757	0.00393199	0.00285467	839/2052/2869/3385/3638/3956/4739/4778/5819/8463/27134/54492/118788	13
528	FL.aup	FL	aup	LABBE_WNT3A_TARGETS_UP	LABBE_WNT3A_TARGETS_UP	7/218	112/21105	0.000164872	0.00393199	0.00285467	857/100133941/2159/4323/6281/8829/10110	7
529	FL.aup	FL	aup	MCBRYAN_PUBERTAL_BREAST_6_7WK_DN	MCBRYAN_PUBERTAL_BREAST_6_7WK_DN	6/218	79/21105	0.000168198	0.00393199	0.00285467	23022/3485/4502/6382/7050/54751	6
530	FL.aup	FL	aup	GRAESSMANN_APOPTOSIS_BY_SERUM_DEPRIVATION_DN	GRAESSMANN_APOPTOSIS_BY_SERUM_DEPRIVATION_DN	10/218	234/21105	0.000168439	0.00393199	0.00285467	4131/839/1365/3932/4502/6509/10397/123096/140685/170689	10
531	FL.aup	FL	aup	SASAKI_TARGETS_OF_TP73_AND_TP63	SASAKI_TARGETS_OF_TP73_AND_TP63	3/218	11/21105	0.000168715	0.00393199	0.00285467	182/3566/4502	3
532	FL.aup	FL	aup	CHARAFE_BREAST_CANCER_LUMINAL_VS_BASAL_UP	CHARAFE_BREAST_CANCER_LUMINAL_VS_BASAL_UP	13/218	380/21105	0.000172443	0.003982	0.00289098	27092/1741/4602/4925/5819/6509/9980/22979/23428/27134/55691/56967/123096	13
533	FL.aup	FL	aup	FARMER_BREAST_CANCER_BASAL_VS_LULMINAL	FARMER_BREAST_CANCER_BASAL_VS_LULMINAL	12/218	330/21105	0.000175114	0.00400694	0.00290908	960/100133941/133/1728/4602/9633/9687/10205/23428/54502/79026/84617	12
534	FL.aup	FL	aup	SWEET_LUNG_CANCER_KRAS_UP	SWEET_LUNG_CANCER_KRAS_UP	15/218	491/21105	0.000190813	0.0043001	0.00312192	960/968/1365/2159/2706/3566/4121/4502/4582/4925/6382/7050/7805/23588/54845	15
535	FL.aup	FL	aup	GRABARCZYK_BCL11B_TARGETS_UP	GRABARCZYK_BCL11B_TARGETS_UP	6/218	81/21105	0.000193052	0.0043001	0.00312192	1728/3956/8503/8743/79026/340061	6
536	FL.aup	FL	aup	MAHAJAN_RESPONSE_TO_IL1A_UP	MAHAJAN_RESPONSE_TO_IL1A_UP	6/218	81/21105	0.000193052	0.0043001	0.00312192	1839/6711/3672/4602/4739/6382	6
537	FL.aup	FL	aup	CONCANNON_APOPTOSIS_BY_EPOXOMICIN_UP	CONCANNON_APOPTOSIS_BY_EPOXOMICIN_UP	10/218	239/21105	0.000199852	0.00441253	0.00320354	960/4131/23022/37/360/493/1728/9181/9468/26018	10
538	FL.aup	FL	aup	ACOSTA_PROLIFERATION_INDEPENDENT_MYC_TARGETS_DN	ACOSTA_PROLIFERATION_INDEPENDENT_MYC_TARGETS_DN	7/218	116/21105	0.000204955	0.00444718	0.0032287	23344/360/389/793/4778/6320/9181	7
539	FL.aup	FL	aup	SCHAEFFER_PROSTATE_DEVELOPMENT_12HR_UP	SCHAEFFER_PROSTATE_DEVELOPMENT_12HR_UP	7/218	116/21105	0.000204955	0.00444718	0.0032287	999/3485/3691/4038/4907/6469/79026	7
540	FL.aup	FL	aup	ONDER_CDH1_SIGNALING_VIA_CTNNB1	ONDER_CDH1_SIGNALING_VIA_CTNNB1	6/218	83/21105	0.000220716	0.00471812	0.0034254	901/4131/2048/3732/10397/158471	6
541	FL.aup	FL	aup	DELYS_THYROID_CANCER_UP	DELYS_THYROID_CANCER_UP	14/218	443/21105	0.000221191	0.00471812	0.0034254	960/8507/133/3956/4038/4582/4907/5328/6281/6382/9902/10205/10267/11322	14
542	FL.aup	FL	aup	GROSS_HYPOXIA_VIA_ELK3_DN	GROSS_HYPOXIA_VIA_ELK3_DN	8/218	156/21105	0.000223368	0.00472452	0.00343005	182/960/1839/133/4739/7050/10397/112464	8
543	FL.aup	FL	aup	PID_TAP63_PATHWAY	PID_TAP63_PATHWAY	5/218	54/21105	0.000235323	0.00491027	0.0035649	182/100/1728/3691/6469	5
544	FL.aup	FL	aup	PLASARI_TGFB1_TARGETS_10HR_DN	PLASARI_TGFB1_TARGETS_10HR_DN	10/218	244/21105	0.000236052	0.00491027	0.0035649	4082/54800/100133941/133/1728/2052/3417/4121/8503/30061	10
545	FL.aup	FL	aup	SMIRNOV_CIRCULATING_ENDOTHELIOCYTES_IN_CANCER_UP	SMIRNOV_CIRCULATING_ENDOTHELIOCYTES_IN_CANCER_UP	8/218	158/21105	0.0002436	0.00502575	0.00364875	1839/19/133/1152/2022/3638/5029/5328	8
546	FL.aup	FL	aup	LI_PROSTATE_CANCER_EPIGENETIC	LI_PROSTATE_CANCER_EPIGENETIC	4/218	30/21105	0.000245803	0.00502997	0.00365181	857/960/999/5328	4
547	FL.aup	FL	aup	ZHANG_TLX_TARGETS_60HR_UP	ZHANG_TLX_TARGETS_60HR_UP	11/218	293/21105	0.000247889	0.00503174	0.0036531	55002/58476/1728/2052/2239/6281/9980/10123/10267/10580/57722	11
548	FL.aup	FL	aup	REACTOME_CELL_CELL_COMMUNICATION	REACTOME_CELL_CELL_COMMUNICATION	7/218	120/21105	0.00025256	0.00508555	0.00369216	6711/999/1365/3691/3728/5819/54751	7
549	FL.aup	FL	aup	SERVITJA_ISLET_HNF1A_TARGETS_UP	SERVITJA_ISLET_HNF1A_TARGETS_UP	8/218	163/21105	0.00030082	0.00597092	0.00433495	10529/389/1265/3956/4323/6382/7431/7805	8
550	FL.aup	FL	aup	HUMMERICH_SKIN_CANCER_PROGRESSION_UP	HUMMERICH_SKIN_CANCER_PROGRESSION_UP	6/218	88/21105	0.000303646	0.00597092	0.00433495	960/389/3566/3691/4323/4502	6
551	FL.aup	FL	aup	SCHLESINGER_METHYLATED_DE_NOVO_IN_CANCER	SCHLESINGER_METHYLATED_DE_NOVO_IN_CANCER	6/218	88/21105	0.000303646	0.00597092	0.00433495	960/2706/6425/7490/10397/51352	6
552	FL.aup	FL	aup	MANALO_HYPOXIA_UP	MANALO_HYPOXIA_UP	9/218	207/21105	0.00031357	0.00611827	0.00444193	901/19/133/2869/4739/4815/10123/10397/80176	9
553	FL.aup	FL	aup	SANSOM_WNT_PATHWAY_REQUIRE_MYC	SANSOM_WNT_PATHWAY_REQUIRE_MYC	5/218	58/21105	0.000329748	0.00638442	0.00463516	960/2048/3485/4323/51176	5
554	FL.aup	FL	aup	DAVICIONI_TARGETS_OF_PAX_FOXO1_FUSIONS_UP	DAVICIONI_TARGETS_OF_PAX_FOXO1_FUSIONS_UP	10/218	255/21105	0.00033537	0.00644372	0.00467821	857/960/10529/360/3566/5328/6281/7050/10123/10397	10
555	FL.aup	FL	aup	IGARASHI_ATF4_TARGETS_DN	IGARASHI_ATF4_TARGETS_DN	6/218	90/21105	0.000342946	0.00653935	0.00474764	10529/5819/6509/54492/160518/222171	6
556	FL.aup	FL	aup	ONDER_CDH1_TARGETS_2_UP	ONDER_CDH1_TARGETS_2_UP	10/218	256/21105	0.000345911	0.0065463	0.00475269	4082/4131/10529/23314/2048/8829/26018/55701/56967/158471	10
557	FL.aup	FL	aup	MIYAGAWA_TARGETS_OF_EWSR1_ETS_FUSIONS_UP	MIYAGAWA_TARGETS_OF_EWSR1_ETS_FUSIONS_UP	10/218	259/21105	0.000379207	0.00712286	0.00517127	182/6711/2048/2869/3485/6320/6509/8463/54492/57228	10
558	FL.aup	FL	aup	SENESE_HDAC1_TARGETS_DN	SENESE_HDAC1_TARGETS_DN	10/218	260/21105	0.000390882	0.00728777	0.005291	901/2048/2239/3385/6281/6382/9902/55701/79026/201895	10
559	FL.aup	FL	aup	TIEN_INTESTINE_PROBIOTICS_24HR_DN	TIEN_INTESTINE_PROBIOTICS_24HR_DN	9/218	214/21105	0.000399932	0.00740168	0.0053737	182/54800/55002/1728/4925/6509/9181/10397/54845	9
560	FL.aup	FL	aup	ELVIDGE_HYPOXIA_BY_DMOG_UP	ELVIDGE_HYPOXIA_BY_DMOG_UP	7/218	130/21105	0.000411239	0.00755539	0.00548529	857/901/54800/133/966/10397/29799	7
561	FL.aup	FL	aup	LEE_LIVER_CANCER_MYC_TGFA_UP	LEE_LIVER_CANCER_MYC_TGFA_UP	5/218	61/21105	0.000417534	0.00756067	0.00548912	4502/4739/4907/6509/10397	5
562	FL.aup	FL	aup	MASSARWEH_RESPONSE_TO_ESTRADIOL	MASSARWEH_RESPONSE_TO_ESTRADIOL	5/218	61/21105	0.000417534	0.00756067	0.00548912	4602/6509/9687/26018/64699	5
563	FL.aup	FL	aup	BOQUEST_STEM_CELL_DN	BOQUEST_STEM_CELL_DN	9/218	216/21105	0.000427921	0.00769341	0.0055855	1839/684/2022/3985/4739/7805/8503/10205/57228	9
564	FL.aup	FL	aup	GAVIN_FOXP3_TARGETS_CLUSTER_T4	GAVIN_FOXP3_TARGETS_CLUSTER_T4	6/218	94/21105	0.00043343	0.00773719	0.00561728	960/4907/4925/8829/26018/79026	6
565	FL.aup	FL	aup	SATO_SILENCED_BY_METHYLATION_IN_PANCREATIC_CANCER_1	SATO_SILENCED_BY_METHYLATION_IN_PANCREATIC_CANCER_1	13/218	419/21105	0.000440673	0.00781109	0.00567093	1839/360/684/1365/3932/6320/6624/7805/8503/9902/51352/51364/83715	13
566	FL.aup	FL	aup	ISSAEVA_MLL2_TARGETS	ISSAEVA_MLL2_TARGETS	5/218	62/21105	0.000450385	0.00791241	0.00574449	4739/4907/5328/79026/112464	5
567	FL.aup	FL	aup	RUTELLA_RESPONSE_TO_CSF2RB_AND_IL4_DN	RUTELLA_RESPONSE_TO_CSF2RB_AND_IL4_DN	11/218	315/21105	0.000457617	0.00791241	0.00574449	1839/37/968/3385/4502/4739/4815/55701/59307/65018/80022	11
568	FL.aup	FL	aup	GRAHAM_CML_DIVIDING_VS_NORMAL_QUIESCENT_DN	GRAHAM_CML_DIVIDING_VS_NORMAL_QUIESCENT_DN	6/218	95/21105	0.00045872	0.00791241	0.00574449	901/960/6711/966/8743/10205	6
569	FL.aup	FL	aup	DELACROIX_RARG_BOUND_MEF	DELACROIX_RARG_BOUND_MEF	12/218	367/21105	0.000458964	0.00791241	0.00574449	6711/54800/64430/389/1152/2048/6624/8829/57716/83547/84266/84617	12
570	FL.aup	FL	aup	HADDAD_T_LYMPHOCYTE_AND_NK_PROGENITOR_DN	HADDAD_T_LYMPHOCYTE_AND_NK_PROGENITOR_DN	5/218	63/21105	0.000485146	0.0083069	0.00603089	23022/100133941/1880/3956/51176	5
571	FL.aup	FL	aup	PANGAS_TUMOR_SUPPRESSION_BY_SMAD1_AND_SMAD5_UP	PANGAS_TUMOR_SUPPRESSION_BY_SMAD1_AND_SMAD5_UP	7/218	134/21105	0.000493559	0.00839384	0.00609401	7114/4739/7805/26018/112464/158471/220213	7
572	FL.aup	FL	aup	KIM_MYC_AMPLIFICATION_TARGETS_DN	KIM_MYC_AMPLIFICATION_TARGETS_DN	6/218	97/21105	0.000512741	0.00852983	0.00619275	10529/493/999/4925/158471/170692	6
573	FL.aup	FL	aup	CASORELLI_ACUTE_PROMYELOCYTIC_LEUKEMIA_UP	CASORELLI_ACUTE_PROMYELOCYTIC_LEUKEMIA_UP	8/218	177/21105	0.000521653	0.00852983	0.00619275	182/960/1839/19/493/1880/9902/643314	8
574	FL.aup	FL	aup	GERHOLD_ADIPOGENESIS_DN	GERHOLD_ADIPOGENESIS_DN	5/218	64/21105	0.000521889	0.00852983	0.00619275	960/3566/4323/6382/8522	5
575	FL.aup	FL	aup	HERNANDEZ_MITOTIC_ARREST_BY_DOCETAXEL_2_UP	HERNANDEZ_MITOTIC_ARREST_BY_DOCETAXEL_2_UP	5/218	64/21105	0.000521889	0.00852983	0.00619275	19/968/4502/4907/5328	5
576	FL.aup	FL	aup	LEE_LIVER_CANCER_ACOX1_UP	LEE_LIVER_CANCER_ACOX1_UP	5/218	64/21105	0.000521889	0.00852983	0.00619275	100133941/1728/3485/4502/10397	5
577	FL.aup	FL	aup	PETROVA_PROX1_TARGETS_DN	PETROVA_PROX1_TARGETS_DN	5/218	64/21105	0.000521889	0.00852983	0.00619275	960/966/4323/5328/8829	5
578	FL.aup	FL	aup	LI_AMPLIFIED_IN_LUNG_CANCER	LI_AMPLIFIED_IN_LUNG_CANCER	8/218	178/21105	0.000541438	0.00879226	0.00638327	8507/999/1728/3485/3728/4582/5328/6624	8
579	FL.aup	FL	aup	WAMUNYOKOLI_OVARIAN_CANCER_GRADES_1_2_UP	WAMUNYOKOLI_OVARIAN_CANCER_GRADES_1_2_UP	7/218	137/21105	0.000563516	0.00909212	0.00660097	57586/201266/100133941/1728/4582/54845/64081	7
580	FL.aup	FL	aup	RICKMAN_HEAD_AND_NECK_CANCER_A	RICKMAN_HEAD_AND_NECK_CANCER_A	6/218	100/21105	0.00060291	0.00966576	0.00701744	57586/1298/1365/2239/4602/7546	6
581	FL.aup	FL	aup	ZHENG_BOUND_BY_FOXP3	ZHENG_BOUND_BY_FOXP3	14/218	491/21105	0.000617946	0.00984411	0.00714693	960/6711/7114/7764/1880/3417/4121/4815/4907/8829/26018/27086/51176/154796	14
582	FL.aup	FL	aup	WANG_ESOPHAGUS_CANCER_VS_NORMAL_DN	WANG_ESOPHAGUS_CANCER_VS_NORMAL_DN	6/218	101/21105	0.000635549	0.0100609	0.00730429	2052/2706/3485/4925/8829/10123	6
583	FL.aup	FL	aup	GAZDA_DIAMOND_BLACKFAN_ANEMIA_ERYTHROID_DN	GAZDA_DIAMOND_BLACKFAN_ANEMIA_ERYTHROID_DN	14/218	493/21105	0.000642929	0.0100793	0.00731769	960/24149/133/1152/1728/3543/3638/3956/4602/8503/8522/23428/29799/80022	14
584	FL.aup	FL	aup	MCMURRAY_TP53_HRAS_COOPERATION_RESPONSE_DN	MCMURRAY_TP53_HRAS_COOPERATION_RESPONSE_DN	5/218	67/21105	0.000644724	0.0100793	0.00731769	19/2048/3485/10205/83715	5
585	FL.aup	FL	aup	LE_SKI_TARGETS_UP	LE_SKI_TARGETS_UP	3/218	17/21105	0.000664188	0.0102562	0.00744611	960/3691/8829	3
586	FL.aup	FL	aup	XU_RESPONSE_TO_TRETINOIN_AND_NSC682994_UP	XU_RESPONSE_TO_TRETINOIN_AND_NSC682994_UP	3/218	17/21105	0.000664188	0.0102562	0.00744611	3385/8522/8743	3
587	FL.aup	FL	aup	LABBE_TGFB1_TARGETS_UP	LABBE_TGFB1_TARGETS_UP	6/218	102/21105	0.000669541	0.0102758	0.00746035	182/7114/7050/7431/9687/58510	6
588	FL.aup	FL	aup	XU_GH1_AUTOCRINE_TARGETS_DN	XU_GH1_AUTOCRINE_TARGETS_DN	7/218	142/21105	0.000697438	0.0106391	0.0077241	960/7114/7764/27092/10267/27086/83715	7
589	FL.aup	FL	aup	BASSO_B_LYMPHOCYTE_NETWORK	BASSO_B_LYMPHOCYTE_NETWORK	7/218	143/21105	0.000727018	0.0110235	0.00800319	960/4131/1200/3956/7805/10397/79026	7
590	FL.aup	FL	aup	BOHN_PRIMARY_IMMUNODEFICIENCY_SYNDROM_DN	BOHN_PRIMARY_IMMUNODEFICIENCY_SYNDROM_DN	4/218	40/21105	0.000756161	0.0113967	0.00827416	4739/8503/8743/84617	4
591	FL.aup	FL	aup	RUTELLA_RESPONSE_TO_HGF_DN	RUTELLA_RESPONSE_TO_HGF_DN	9/218	235/21105	0.000783483	0.0117111	0.00850238	901/1839/37/3385/4739/4815/55701/59307/80022	9
592	FL.aup	FL	aup	NIELSEN_SYNOVIAL_SARCOMA_UP	NIELSEN_SYNOVIAL_SARCOMA_UP	3/218	18/21105	0.000790976	0.0117111	0.00850238	8507/1298/7546	3
593	FL.aup	FL	aup	PLASARI_NFIC_TARGETS_BASAL_DN	PLASARI_NFIC_TARGETS_BASAL_DN	3/218	18/21105	0.000790976	0.0117111	0.00850238	2048/3638/118788	3
594	FL.aup	FL	aup	HAN_SATB1_TARGETS_UP	HAN_SATB1_TARGETS_UP	12/218	395/21105	0.000874054	0.0128655	0.00934046	901/100133941/360/684/3691/3728/4739/5328/8829/10205/51176/201895	12
595	FL.aup	FL	aup	SESTO_RESPONSE_TO_UV_C8	SESTO_RESPONSE_TO_UV_C8	5/218	72/21105	0.000895941	0.0131109	0.00951868	6788/2706/3566/4502/8743	5
596	FL.aup	FL	aup	MCGARVEY_SILENCED_BY_METHYLATION_IN_COLON_CANCER	MCGARVEY_SILENCED_BY_METHYLATION_IN_COLON_CANCER	4/218	42/21105	0.000911312	0.0132588	0.00962603	6425/51176/170689/170692	4
597	FL.aup	FL	aup	TSAI_RESPONSE_TO_IONIZING_RADIATION	TSAI_RESPONSE_TO_IONIZING_RADIATION	7/218	149/21105	0.000925999	0.0133951	0.00972495	901/1839/8507/966/5328/7050/8743	7
598	FL.aup	FL	aup	NIELSEN_GIST_VS_SYNOVIAL_SARCOMA_UP	NIELSEN_GIST_VS_SYNOVIAL_SARCOMA_UP	3/218	19/21105	0.000932159	0.0134071	0.0097337	8507/1298/7546	3
599	FL.aup	FL	aup	COULOUARN_TEMPORAL_TGFB1_SIGNATURE_UP	COULOUARN_TEMPORAL_TGFB1_SIGNATURE_UP	6/218	109/21105	0.000948634	0.013564	0.00984761	7114/7050/7431/8829/30061/54502	6
600	FL.aup	FL	aup	ADDYA_ERYTHROID_DIFFERENTIATION_BY_HEMIN	ADDYA_ERYTHROID_DIFFERENTIATION_BY_HEMIN	5/218	73/21105	0.000953845	0.013564	0.00984761	1728/3385/3638/4502/4602	5
601	FL.aup	FL	aup	LABBE_TARGETS_OF_TGFB1_AND_WNT3A_UP	LABBE_TARGETS_OF_TGFB1_AND_WNT3A_UP	6/218	111/21105	0.0010428	0.0147411	0.0107022	182/7114/4166/4323/8829/10825	6
602	FL.aup	FL	aup	MCBRYAN_PUBERTAL_BREAST_6_7WK_UP	MCBRYAN_PUBERTAL_BREAST_6_7WK_UP	8/218	197/21105	0.00104833	0.0147411	0.0107022	182/3932/6624/9181/9479/10580/51085/51232	8
603	FL.aup	FL	aup	HELLER_HDAC_TARGETS_SILENCED_BY_METHYLATION_UP	HELLER_HDAC_TARGETS_SILENCED_BY_METHYLATION_UP	13/218	461/21105	0.00106378	0.0148638	0.0107913	182/54800/100133941/999/3728/4502/4739/6624/7263/9479/10381/10580/84617	13
604	FL.aup	FL	aup	HOFFMANN_PRE_BI_TO_LARGE_PRE_BII_LYMPHOCYTE_DN	HOFFMANN_PRE_BI_TO_LARGE_PRE_BII_LYMPHOCYTE_DN	5/218	75/21105	0.00107794	0.0148638	0.0107913	100/2022/3543/10397/79026	5
605	FL.aup	FL	aup	VERHAAK_AML_WITH_NPM1_MUTATED_DN	VERHAAK_AML_WITH_NPM1_MUTATED_DN	9/218	246/21105	0.00108082	0.0148638	0.0107913	857/6711/3728/4121/4907/10079/10267/29799/57228	9
606	FL.aup	FL	aup	CLASPER_LYMPHATIC_VESSELS_DURING_METASTASIS_UP	CLASPER_LYMPHATIC_VESSELS_DURING_METASTASIS_UP	3/218	20/21105	0.00108834	0.0148638	0.0107913	133/2022/5819	3
607	FL.aup	FL	aup	DOANE_BREAST_CANCER_ESR1_UP	DOANE_BREAST_CANCER_ESR1_UP	6/218	112/21105	0.0010925	0.0148638	0.0107913	27092/4582/4602/9687/23428/27134	6
608	FL.aup	FL	aup	PASINI_SUZ12_TARGETS_UP	PASINI_SUZ12_TARGETS_UP	6/218	112/21105	0.0010925	0.0148638	0.0107913	23314/29785/360/7805/10013/158471	6
609	FL.aup	FL	aup	KEGG_ARRHYTHMOGENIC_RIGHT_VENTRICULAR_CARDIOMYOPATHY_ARVC	KEGG_ARRHYTHMOGENIC_RIGHT_VENTRICULAR_CARDIOMYOPATHY_ARVC	5/218	76/21105	0.0011443	0.0154849	0.0112422	27092/3672/3691/3728/51176	5
610	FL.aup	FL	aup	TAKEDA_TARGETS_OF_NUP98_HOXA9_FUSION_8D_UP	TAKEDA_TARGETS_OF_NUP98_HOXA9_FUSION_8D_UP	7/218	157/21105	0.00125545	0.0168707	0.0122483	23022/793/999/3543/9333/30061/51477	7
611	FL.aup	FL	aup	SARTIPY_NORMAL_AT_INSULIN_RESISTANCE_DN	SARTIPY_NORMAL_AT_INSULIN_RESISTANCE_DN	3/218	21/21105	0.00126011	0.0168707	0.0122483	901/54800/19	3
612	FL.aup	FL	aup	JIANG_TIP30_TARGETS_UP	JIANG_TIP30_TARGETS_UP	4/218	46/21105	0.00128655	0.0170434	0.0123737	182/100133941/4166/4739	4
613	FL.aup	FL	aup	NUTT_GBM_VS_AO_GLIOMA_UP	NUTT_GBM_VS_AO_GLIOMA_UP	4/218	46/21105	0.00128655	0.0170434	0.0123737	389/3691/7431/7805	4
614	FL.aup	FL	aup	GRUETZMANN_PANCREATIC_CANCER_UP	GRUETZMANN_PANCREATIC_CANCER_UP	11/218	358/21105	0.0013013	0.0171485	0.01245	857/901/684/3566/3691/5328/6281/6382/7805/9181/10397	11
615	FL.aup	FL	aup	ACEVEDO_FGFR1_TARGETS_IN_PROSTATE_CANCER_MODEL_DN	ACEVEDO_FGFR1_TARGETS_IN_PROSTATE_CANCER_MODEL_DN	10/218	308/21105	0.00142774	0.0187168	0.0135886	1152/3485/4121/4502/4610/8463/9687/10397/10580/23428	10
616	FL.aup	FL	aup	CAIRO_HEPATOBLASTOMA_UP	CAIRO_HEPATOBLASTOMA_UP	8/218	207/21105	0.00143766	0.0187492	0.0136121	4082/23022/100133941/1152/6509/9687/51176/51232	8
617	FL.aup	FL	aup	KORKOLA_EMBRYONIC_CARCINOMA_VS_SEMINOMA_UP	KORKOLA_EMBRYONIC_CARCINOMA_VS_SEMINOMA_UP	3/218	22/21105	0.00144802	0.018787	0.0136395	100133941/793/2239	3
618	FL.aup	FL	aup	DURAND_STROMA_NS_UP	DURAND_STROMA_NS_UP	7/218	162/21105	0.00150386	0.0193123	0.014021	4121/4502/4739/23328/54502/54751/84266	7
619	FL.aup	FL	aup	PETROVA_ENDOTHELIUM_LYMPHATIC_VS_BLOOD_DN	PETROVA_ENDOTHELIUM_LYMPHATIC_VS_BLOOD_DN	7/218	162/21105	0.00150386	0.0193123	0.014021	960/966/3566/4323/5097/5328/10123	7
620	FL.aup	FL	aup	JIANG_HYPOXIA_NORMAL	JIANG_HYPOXIA_NORMAL	10/218	311/21105	0.00153398	0.0195991	0.0142292	857/4082/57586/1152/1365/3691/3956/4907/9181/10397	10
621	FL.aup	FL	aup	YAGI_AML_WITH_T_8_21_TRANSLOCATION	YAGI_AML_WITH_T_8_21_TRANSLOCATION	11/218	368/21105	0.00161855	0.0203593	0.014781	857/968/3691/3728/3956/3985/4121/6509/6624/7050/7805	11
622	FL.aup	FL	aup	BHAT_ESR1_TARGETS_NOT_VIA_AKT1_UP	BHAT_ESR1_TARGETS_NOT_VIA_AKT1_UP	8/218	211/21105	0.00162231	0.0203593	0.014781	4602/5029/6509/9687/26018/27134/51559/64699	8
623	FL.aup	FL	aup	AZARE_NEOPLASTIC_TRANSFORMATION_BY_STAT3_UP	AZARE_NEOPLASTIC_TRANSFORMATION_BY_STAT3_UP	6/218	121/21105	0.00162583	0.0203593	0.014781	182/4131/23022/793/4121/10123	6
624	FL.aup	FL	aup	RODRIGUES_DCC_TARGETS_DN	RODRIGUES_DCC_TARGETS_DN	6/218	121/21105	0.00162583	0.0203593	0.014781	901/960/2239/7050/8829/27086	6
625	FL.aup	FL	aup	BROWN_MYELOID_CELL_DEVELOPMENT_UP	BROWN_MYELOID_CELL_DEVELOPMENT_UP	7/218	165/21105	0.00167033	0.020813	0.0151105	529/960/968/1265/1728/2159/9980	7
626	FL.aup	FL	aup	CHARAFE_BREAST_CANCER_BASAL_VS_MESENCHYMAL_DN	CHARAFE_BREAST_CANCER_BASAL_VS_MESENCHYMAL_DN	4/218	50/21105	0.00175826	0.0215942	0.0156776	4131/2869/55701/221662	4
627	FL.aup	FL	aup	BRUINS_UVC_RESPONSE_EARLY_LATE	BRUINS_UVC_RESPONSE_EARLY_LATE	10/218	317/21105	0.00176575	0.0215942	0.0156776	1741/4610/5819/10580/11248/26018/55691/79026/79173/340061	10
628	FL.aup	FL	aup	HOLLERN_SQUAMOUS_BREAST_TUMOR	HOLLERN_SQUAMOUS_BREAST_TUMOR	6/218	123/21105	0.00176735	0.0215942	0.0156776	360/4038/4502/8522/10381/30061	6
629	FL.aup	FL	aup	KAN_RESPONSE_TO_ARSENIC_TRIOXIDE	KAN_RESPONSE_TO_ARSENIC_TRIOXIDE	6/218	123/21105	0.00176735	0.0215942	0.0156776	182/133/3638/4502/10123/10397	6
630	FL.aup	FL	aup	RUAN_RESPONSE_TO_TNF_DN	RUAN_RESPONSE_TO_TNF_DN	5/218	84/21105	0.00178918	0.0216508	0.0157187	23344/3417/5105/7263/10580	5
631	FL.aup	FL	aup	SCHUETZ_BREAST_CANCER_DUCTAL_INVASIVE_DN	SCHUETZ_BREAST_CANCER_DUCTAL_INVASIVE_DN	5/218	84/21105	0.00178918	0.0216508	0.0157187	100133941/1365/4602/6509/27134	5
632	FL.aup	FL	aup	ZHOU_INFLAMMATORY_RESPONSE_LPS_UP	ZHOU_INFLAMMATORY_RESPONSE_LPS_UP	12/218	431/21105	0.00182923	0.0220296	0.0159937	182/960/4082/8303/58476/133/3985/6624/23580/51176/80176/116039	12
633	FL.aup	FL	aup	BUCKANOVICH_T_LYMPHOCYTE_HOMING_ON_TUMOR_DN	BUCKANOVICH_T_LYMPHOCYTE_HOMING_ON_TUMOR_DN	3/218	24/21105	0.00187441	0.0221571	0.0160863	6509/10079/51352	3
634	FL.aup	FL	aup	OXFORD_RALA_OR_RALB_TARGETS_DN	OXFORD_RALA_OR_RALB_TARGETS_DN	3/218	24/21105	0.00187441	0.0221571	0.0160863	23022/1728/6624	3
635	FL.aup	FL	aup	WANG_LSD1_TARGETS_UP	WANG_LSD1_TARGETS_UP	3/218	24/21105	0.00187441	0.0221571	0.0160863	3485/3956/4610	3
636	FL.aup	FL	aup	LEIN_CEREBELLUM_MARKERS	LEIN_CEREBELLUM_MARKERS	5/218	85/21105	0.00188529	0.0221571	0.0160863	1839/9563/7263/7546/154796	5
637	FL.aup	FL	aup	CROMER_TUMORIGENESIS_DN	CROMER_TUMORIGENESIS_DN	4/218	51/21105	0.00189264	0.0221571	0.0160863	360/4582/4925/57228	4
638	FL.aup	FL	aup	LI_WILMS_TUMOR_VS_FETAL_KIDNEY_2_DN	LI_WILMS_TUMOR_VS_FETAL_KIDNEY_2_DN	4/218	51/21105	0.00189264	0.0221571	0.0160863	999/1800/2239/6382	4
639	FL.aup	FL	aup	WIERENGA_STAT5A_TARGETS_UP	WIERENGA_STAT5A_TARGETS_UP	8/218	217/21105	0.00193399	0.0225364	0.0163616	8507/58476/19/133/3566/4582/5328/10397	8
640	FL.aup	FL	aup	BAELDE_DIABETIC_NEPHROPATHY_UP	BAELDE_DIABETIC_NEPHROPATHY_UP	5/218	86/21105	0.00198512	0.0227431	0.0165117	100133941/1800/2022/4058/4502	5
641	FL.aup	FL	aup	REACTOME_L1CAM_INTERACTIONS	REACTOME_L1CAM_INTERACTIONS	5/218	86/21105	0.00198512	0.0227431	0.0165117	6711/100133941/1741/3672/8829	5
642	FL.aup	FL	aup	IZADPANAH_STEM_CELL_ADIPOSE_VS_BONE_UP	IZADPANAH_STEM_CELL_ADIPOSE_VS_BONE_UP	6/218	126/21105	0.00199691	0.0227431	0.0165117	182/960/23314/1728/4502/10123	6
643	FL.aup	FL	aup	MULLIGHAN_NPM1_MUTATED_SIGNATURE_1_DN	MULLIGHAN_NPM1_MUTATED_SIGNATURE_1_DN	6/218	126/21105	0.00199691	0.0227431	0.0165117	23344/2048/4038/10079/10123/51364	6
644	FL.aup	FL	aup	SANSOM_APC_TARGETS_UP	SANSOM_APC_TARGETS_UP	6/218	126/21105	0.00199691	0.0227431	0.0165117	960/2048/4610/7050/26018/30061	6
645	FL.aup	FL	aup	ELVIDGE_HYPOXIA_UP	ELVIDGE_HYPOXIA_UP	7/218	171/21105	0.00204605	0.0231405	0.0168003	857/901/54800/133/966/10397/29799	7
646	FL.aup	FL	aup	SAFFORD_T_LYMPHOCYTE_ANERGY	SAFFORD_T_LYMPHOCYTE_ANERGY	5/218	87/21105	0.00208877	0.0231405	0.0168003	3728/10205/10397/27086/51477	5
647	FL.aup	FL	aup	SMITH_TERT_TARGETS_DN	SMITH_TERT_TARGETS_DN	5/218	87/21105	0.00208877	0.0231405	0.0168003	2869/7263/8503/8743/10381	5
648	FL.aup	FL	aup	HOEGERKORP_CD44_TARGETS_TEMPORAL_DN	HOEGERKORP_CD44_TARGETS_TEMPORAL_DN	3/218	25/21105	0.0021139	0.0231405	0.0168003	901/4925/8503	3
649	FL.aup	FL	aup	HOLLEMAN_ASPARAGINASE_RESISTANCE_ALL_DN	HOLLEMAN_ASPARAGINASE_RESISTANCE_ALL_DN	3/218	25/21105	0.0021139	0.0231405	0.0168003	901/4082/24149	3
650	FL.aup	FL	aup	VALK_AML_WITH_EVI1	VALK_AML_WITH_EVI1	3/218	25/21105	0.0021139	0.0231405	0.0168003	6711/51232/57228	3
651	FL.aup	FL	aup	WONG_ENDMETRIUM_CANCER_UP	WONG_ENDMETRIUM_CANCER_UP	3/218	25/21105	0.0021139	0.0231405	0.0168003	684/83481/83715	3
652	FL.aup	FL	aup	CONCANNON_APOPTOSIS_BY_EPOXOMICIN_DN	CONCANNON_APOPTOSIS_BY_EPOXOMICIN_DN	7/218	172/21105	0.00211455	0.0231405	0.0168003	4082/7114/100133941/133/3638/3985/4602	7
653	FL.aup	FL	aup	SMID_BREAST_CANCER_LUMINAL_B_UP	SMID_BREAST_CANCER_LUMINAL_B_UP	7/218	172/21105	0.00211455	0.0231405	0.0168003	27092/9633/9687/27134/51087/51364/51477	7
654	FL.aup	FL	aup	KOKKINAKIS_METHIONINE_DEPRIVATION_48HR_UP	KOKKINAKIS_METHIONINE_DEPRIVATION_48HR_UP	6/218	128/21105	0.00216202	0.0235074	0.0170666	857/839/999/3485/5328/8743	6
655	FL.aup	FL	aup	ZHANG_TLX_TARGETS_36HR_UP	ZHANG_TLX_TARGETS_36HR_UP	8/218	221/21105	0.00216675	0.0235074	0.0170666	2052/6281/9181/9479/10580/57722/65018/201895	8
656	FL.aup	FL	aup	ZHU_CMV_8_HR_DN	ZHU_CMV_8_HR_DN	4/218	53/21105	0.00218244	0.0235759	0.0171164	4082/133/2022/3485	4
657	FL.aup	FL	aup	ZWANG_CLASS_3_TRANSIENTLY_INDUCED_BY_EGF	ZWANG_CLASS_3_TRANSIENTLY_INDUCED_BY_EGF	8/218	222/21105	0.00222825	0.023968	0.017401	182/1839/57552/91663/133/7050/10397/220213	8
658	FL.aup	FL	aup	LEE_AGING_NEOCORTEX_UP	LEE_AGING_NEOCORTEX_UP	5/218	89/21105	0.00230782	0.0247182	0.0179457	968/1152/6281/7431/10397	5
659	FL.aup	FL	aup	HUPER_BREAST_BASAL_VS_LUMINAL_UP	HUPER_BREAST_BASAL_VS_LUMINAL_UP	4/218	54/21105	0.00233821	0.0249376	0.0181049	182/360/6382/10397	4
660	FL.aup	FL	aup	XU_HGF_SIGNALING_NOT_VIA_AKT1_6HR	XU_HGF_SIGNALING_NOT_VIA_AKT1_6HR	3/218	26/21105	0.00237157	0.0251866	0.0182858	960/1839/5328	3
661	FL.aup	FL	aup	CHYLA_CBFA2T3_TARGETS_UP	CHYLA_CBFA2T3_TARGETS_UP	11/218	387/21105	0.00239543	0.0253332	0.0183921	6711/9563/2159/3417/3543/7805/8522/9181/9633/10267/340061	11
662	FL.aup	FL	aup	NAGASHIMA_NRG1_SIGNALING_UP	NAGASHIMA_NRG1_SIGNALING_UP	7/218	176/21105	0.00240648	0.0253435	0.0183997	1839/23022/133/360/4739/83481/84617	7
663	FL.aup	FL	aup	TONKS_TARGETS_OF_RUNX1_RUNX1T1_FUSION_GRANULOCYTE_UP	TONKS_TARGETS_OF_RUNX1_RUNX1T1_FUSION_GRANULOCYTE_UP	4/218	55/21105	0.00250146	0.0262341	0.0190462	8303/3728/6624/51477	4
664	FL.aup	FL	aup	REACTOME_ADHERENS_JUNCTIONS_INTERACTIONS	REACTOME_ADHERENS_JUNCTIONS_INTERACTIONS	3/218	27/21105	0.00264785	0.0274546	0.0199323	999/3728/5819	3
665	FL.aup	FL	aup	BURTON_ADIPOGENESIS_9	BURTON_ADIPOGENESIS_9	5/218	92/21105	0.0026671	0.0274546	0.0199323	1265/2052/2239/3728/4739	5
666	FL.aup	FL	aup	MOREAUX_B_LYMPHOCYTE_MATURATION_BY_TACI_UP	MOREAUX_B_LYMPHOCYTE_MATURATION_BY_TACI_UP	5/218	92/21105	0.0026671	0.0274546	0.0199323	8303/9902/23328/57716/65018	5
667	FL.aup	FL	aup	WINTER_HYPOXIA_UP	WINTER_HYPOXIA_UP	5/218	92/21105	0.0026671	0.0274546	0.0199323	389/5328/6281/10397/54626	5
668	FL.aup	FL	aup	REACTOME_CELL_CELL_JUNCTION_ORGANIZATION	REACTOME_CELL_CELL_JUNCTION_ORGANIZATION	4/218	56/21105	0.00267238	0.0274546	0.0199323	999/1365/3728/5819	4
669	FL.aup	FL	aup	LINDGREN_BLADDER_CANCER_CLUSTER_3_DN	LINDGREN_BLADDER_CANCER_CLUSTER_3_DN	8/218	229/21105	0.00269808	0.0276007	0.0200384	182/960/1265/4602/4907/10205/55701/79026	8
670	FL.aup	FL	aup	KEGG_CELL_ADHESION_MOLECULES_CAMS	KEGG_CELL_ADHESION_MOLECULES_CAMS	6/218	134/21105	0.00271949	0.0276007	0.0200384	999/1365/3385/5819/6382/23308	6
671	FL.aup	FL	aup	POOLA_INVASIVE_BREAST_CANCER_DN	POOLA_INVASIVE_BREAST_CANCER_DN	6/218	134/21105	0.00271949	0.0276007	0.0200384	684/966/1728/3485/4602/55691	6
672	FL.aup	FL	aup	COLDREN_GEFITINIB_RESISTANCE_DN	COLDREN_GEFITINIB_RESISTANCE_DN	8/218	230/21105	0.00277108	0.0280113	0.0203365	901/999/10205/27134/54502/57228/83481/643008	8
673	FL.aup	FL	aup	DIRMEIER_LMP1_RESPONSE_LATE_UP	DIRMEIER_LMP1_RESPONSE_LATE_UP	4/218	57/21105	0.00285114	0.0284774	0.0206749	960/4082/3566/6624	4
674	FL.aup	FL	aup	GARCIA_TARGETS_OF_FLI1_AND_DAX1_UP	GARCIA_TARGETS_OF_FLI1_AND_DAX1_UP	4/218	57/21105	0.00285114	0.0284774	0.0206749	7764/3956/10226/201895	4
675	FL.aup	FL	aup	LEE_EARLY_T_LYMPHOCYTE_DN	LEE_EARLY_T_LYMPHOCYTE_DN	4/218	57/21105	0.00285114	0.0284774	0.0206749	960/1880/3566/8743	4
676	FL.aup	FL	aup	DAVICIONI_MOLECULAR_ARMS_VS_ERMS_DN	DAVICIONI_MOLECULAR_ARMS_VS_ERMS_DN	7/218	182/21105	0.00290146	0.0288655	0.0209567	100/684/2239/6382/23580/55701/59307	7
677	FL.aup	FL	aup	WIERENGA_STAT5A_TARGETS_GROUP1	WIERENGA_STAT5A_TARGETS_GROUP1	6/218	136/21105	0.00292733	0.0290082	0.0210603	8507/58476/133/3566/4582/10397	6
678	FL.aup	FL	aup	HWANG_PROSTATE_CANCER_MARKERS	HWANG_PROSTATE_CANCER_MARKERS	3/218	28/21105	0.0029432	0.0290511	0.0210914	3956/4582/10397	3
679	FL.aup	FL	aup	LUCAS_HNF4A_TARGETS_UP	LUCAS_HNF4A_TARGETS_UP	4/218	58/21105	0.00303791	0.0297526	0.0216007	37/4121/7490/57228	4
680	FL.aup	FL	aup	ZHENG_GLIOBLASTOMA_PLASTICITY_DN	ZHENG_GLIOBLASTOMA_PLASTICITY_DN	4/218	58/21105	0.00303791	0.0297526	0.0216007	857/7263/10267/135228	4
681	FL.aup	FL	aup	DEBIASI_APOPTOSIS_BY_REOVIRUS_INFECTION_DN	DEBIASI_APOPTOSIS_BY_REOVIRUS_INFECTION_DN	9/218	287/21105	0.00308246	0.0299579	0.0217498	23344/2048/3417/3638/4038/6624/9980/79026/154796	9
682	FL.aup	FL	aup	DOANE_RESPONSE_TO_ANDROGEN_UP	DOANE_RESPONSE_TO_ANDROGEN_UP	7/218	184/21105	0.00308268	0.0299579	0.0217498	6788/9563/27092/360/10397/65018/79026	7
683	FL.aup	FL	aup	ACEVEDO_FGFR1_TARGETS_IN_PROSTATE_CANCER_MODEL_UP	ACEVEDO_FGFR1_TARGETS_IN_PROSTATE_CANCER_MODEL_UP	9/218	289/21105	0.00322701	0.0307591	0.0223314	960/8507/999/10205/27086/30061/51477/83481/340061	9
684	FL.aup	FL	aup	WANG_MLL_TARGETS	WANG_MLL_TARGETS	9/218	289/21105	0.00322701	0.0307591	0.0223314	9563/29785/133/1800/4323/7546/9902/23328/116039	9
685	FL.aup	FL	aup	KEGG_PATHOGENIC_ESCHERICHIA_COLI_INFECTION	KEGG_PATHOGENIC_ESCHERICHIA_COLI_INFECTION	4/218	59/21105	0.00323286	0.0307591	0.0223314	999/9181/10381/84617	4
686	FL.aup	FL	aup	BERENJENO_ROCK_SIGNALING_NOT_VIA_RHOA_UP	BERENJENO_ROCK_SIGNALING_NOT_VIA_RHOA_UP	3/218	29/21105	0.00325802	0.0307591	0.0223314	1728/2052/10397	3
687	FL.aup	FL	aup	BERENJENO_TRANSFORMED_BY_RHOA_REVERSIBLY_DN	BERENJENO_TRANSFORMED_BY_RHOA_REVERSIBLY_DN	3/218	29/21105	0.00325802	0.0307591	0.0223314	7114/133/10580	3
688	FL.aup	FL	aup	PID_INTEGRIN2_PATHWAY	PID_INTEGRIN2_PATHWAY	3/218	29/21105	0.00325802	0.0307591	0.0223314	2159/3385/5328	3
689	FL.aup	FL	aup	PID_REELIN_PATHWAY	PID_REELIN_PATHWAY	3/218	29/21105	0.00325802	0.0307591	0.0223314	4131/9181/9479	3
690	FL.aup	FL	aup	PEDERSEN_METASTASIS_BY_ERBB2_ISOFORM_7	PEDERSEN_METASTASIS_BY_ERBB2_ISOFORM_7	11/218	403/21105	0.00326289	0.0307591	0.0223314	182/960/966/4907/6509/7263/26018/27134/64699/116039/222171	11
691	FL.aup	FL	aup	LEE_LIVER_CANCER_CIPROFIBRATE_UP	LEE_LIVER_CANCER_CIPROFIBRATE_UP	4/218	60/21105	0.00343617	0.0322718	0.0234297	100133941/3485/4502/4907	4
692	FL.aup	FL	aup	ALFANO_MYC_TARGETS	ALFANO_MYC_TARGETS	8/218	239/21105	0.00349972	0.032671	0.0237195	4082/4131/133/966/5328/6281/6382/9468	8
693	FL.aup	FL	aup	GAVIN_FOXP3_TARGETS_CLUSTER_T7	GAVIN_FOXP3_TARGETS_CLUSTER_T7	5/218	98/21105	0.00350464	0.032671	0.0237195	4082/100133941/3956/7431/23588	5
694	FL.aup	FL	aup	HADDAD_B_LYMPHOCYTE_PROGENITOR	HADDAD_B_LYMPHOCYTE_PROGENITOR	9/218	293/21105	0.00353211	0.0328056	0.0238172	857/8303/100133941/3543/7050/7805/26018/51176/51232	9
695	FL.aup	FL	aup	UDAYAKUMAR_MED1_TARGETS_DN	UDAYAKUMAR_MED1_TARGETS_DN	8/218	240/21105	0.00358905	0.0328831	0.0238735	23022/54800/133/389/2869/7263/8503/10397	8
696	FL.aup	FL	aup	GILDEA_METASTASIS	GILDEA_METASTASIS	3/218	30/21105	0.00359271	0.0328831	0.0238735	684/10205/112464	3
697	FL.aup	FL	aup	TAVOR_CEBPA_TARGETS_DN	TAVOR_CEBPA_TARGETS_DN	3/218	30/21105	0.00359271	0.0328831	0.0238735	4131/4157/8743	3
698	FL.aup	FL	aup	VALK_AML_CLUSTER_13	VALK_AML_CLUSTER_13	3/218	30/21105	0.00359271	0.0328831	0.0238735	857/2869/3691	3
699	FL.aup	FL	aup	RUIZ_TNC_TARGETS_DN	RUIZ_TNC_TARGETS_DN	6/218	142/21105	0.0036224	0.0329105	0.0238934	857/960/100133941/5328/51232/84617	6
700	FL.aup	FL	aup	BAKKER_FOXO3_TARGETS_UP	BAKKER_FOXO3_TARGETS_UP	4/218	61/21105	0.003648	0.0329105	0.0238934	901/57552/65018/160518	4
701	FL.aup	FL	aup	NADLER_OBESITY_UP	NADLER_OBESITY_UP	4/218	61/21105	0.003648	0.0329105	0.0238934	968/1152/4502/7805	4
702	FL.aup	FL	aup	ZWANG_EGF_PERSISTENTLY_DN	ZWANG_EGF_PERSISTENTLY_DN	4/218	61/21105	0.003648	0.0329105	0.0238934	4082/2048/23588/27086	4
703	FL.aup	FL	aup	HIRSCH_CELLULAR_TRANSFORMATION_SIGNATURE_UP	HIRSCH_CELLULAR_TRANSFORMATION_SIGNATURE_UP	8/218	242/21105	0.00377302	0.0337909	0.0245326	19/968/4907/5328/6509/7050/9181/59307	8
704	FL.aup	FL	aup	KOYAMA_SEMA3B_TARGETS_DN	KOYAMA_SEMA3B_TARGETS_DN	11/218	411/21105	0.00378269	0.0337909	0.0245326	182/857/133/1728/2022/2052/3638/6281/6320/23308/27086	11
705	FL.aup	FL	aup	YAGI_AML_FAB_MARKERS	YAGI_AML_FAB_MARKERS	7/218	191/21105	0.00378587	0.0337909	0.0245326	857/968/3956/4121/6281/7050/79026	7
706	FL.aup	FL	aup	MCBRYAN_PUBERTAL_TGFB1_TARGETS_DN	MCBRYAN_PUBERTAL_TGFB1_TARGETS_DN	4/218	62/21105	0.00386853	0.0344067	0.0249796	133/999/3417/4502	4
707	FL.aup	FL	aup	GARY_CD5_TARGETS_UP	GARY_CD5_TARGETS_UP	12/218	473/21105	0.00388937	0.0344702	0.0250257	24149/54800/57189/91663/1200/3638/3932/4925/6509/11322/23588/84266	12
708	FL.aup	FL	aup	PEREZ_TP63_TARGETS	PEREZ_TP63_TARGETS	10/218	355/21105	0.00397505	0.035106	0.0254873	182/58476/360/1152/2869/7546/10397/23328/23580/83481	10
709	FL.aup	FL	aup	RUTELLA_RESPONSE_TO_HGF_VS_CSF2RB_AND_IL4_DN	RUTELLA_RESPONSE_TO_HGF_VS_CSF2RB_AND_IL4_DN	8/218	245/21105	0.00406255	0.0357533	0.0259573	182/901/4082/966/3385/5819/6624/10267	8
710	FL.aup	FL	aup	TAKEDA_TARGETS_OF_NUP98_HOXA9_FUSION_10D_UP	TAKEDA_TARGETS_OF_NUP98_HOXA9_FUSION_10D_UP	7/218	194/21105	0.00412201	0.0361502	0.0262454	857/23022/793/999/1152/3543/9333	7
711	FL.aup	FL	aup	MULLIGHAN_MLL_SIGNATURE_2_UP	MULLIGHAN_MLL_SIGNATURE_2_UP	11/218	418/21105	0.00429006	0.0374933	0.0272206	24149/1200/3956/4815/6509/7805/8522/10013/10226/54502/55701	11
712	FL.aup	FL	aup	HAHTOLA_MYCOSIS_FUNGOIDES_CD4_UP	HAHTOLA_MYCOSIS_FUNGOIDES_CD4_UP	4/218	64/21105	0.00433631	0.0377664	0.0274188	1839/8507/133/684	4
713	FL.aup	FL	aup	BROWNE_HCMV_INFECTION_24HR_DN	BROWNE_HCMV_INFECTION_24HR_DN	6/218	148/21105	0.00443322	0.0384773	0.0279349	857/960/493/966/6281/51232	6
714	FL.aup	FL	aup	RAMPON_ENRICHED_LEARNING_ENVIRONMENT_EARLY_DN	RAMPON_ENRICHED_LEARNING_ENVIRONMENT_EARLY_DN	2/218	10/21105	0.00452542	0.0391425	0.0284179	6711/839	2
715	FL.aup	FL	aup	ZHENG_GLIOBLASTOMA_PLASTICITY_UP	ZHENG_GLIOBLASTOMA_PLASTICITY_UP	8/218	250/21105	0.00458289	0.0395038	0.0286802	182/100133941/2048/4502/8503/10079/10381/56998	8
716	FL.aup	FL	aup	REACTOME_AXON_GUIDANCE	REACTOME_AXON_GUIDANCE	8/218	251/21105	0.00469283	0.0398267	0.0289146	6711/100133941/389/1298/1741/3672/3985/8829	8
717	FL.aup	FL	aup	HELLER_SILENCED_BY_METHYLATION_DN	HELLER_SILENCED_BY_METHYLATION_DN	5/218	105/21105	0.00470304	0.0398267	0.0289146	4131/1200/3417/6509/7805	5
718	FL.aup	FL	aup	STEIN_ESRRA_TARGETS_DN	STEIN_ESRRA_TARGETS_DN	5/218	105/21105	0.00470304	0.0398267	0.0289146	901/4082/1365/5328/84617	5
719	FL.aup	FL	aup	MORI_PLASMA_CELL_DN	MORI_PLASMA_CELL_DN	3/218	33/21105	0.00471969	0.0398267	0.0289146	7805/118788/201895	3
720	FL.aup	FL	aup	VALK_AML_CLUSTER_10	VALK_AML_CLUSTER_10	3/218	33/21105	0.00471969	0.0398267	0.0289146	6711/51232/57228	3
721	FL.aup	FL	aup	VALK_AML_CLUSTER_6	VALK_AML_CLUSTER_6	3/218	33/21105	0.00471969	0.0398267	0.0289146	684/2239/51559	3
722	FL.aup	FL	aup	LANDIS_ERBB2_BREAST_TUMORS_324_UP	LANDIS_ERBB2_BREAST_TUMORS_324_UP	6/218	150/21105	0.0047311	0.0398267	0.0289146	529/1365/3732/4925/9479/57228	6
723	FL.aup	FL	aup	NAKAMURA_ADIPOGENESIS_EARLY_UP	NAKAMURA_ADIPOGENESIS_EARLY_UP	4/218	66/21105	0.00484082	0.0404795	0.0293886	91663/19/3638/4778	4
724	FL.aup	FL	aup	PID_HIF1_TFPATHWAY	PID_HIF1_TFPATHWAY	4/218	66/21105	0.00484082	0.0404795	0.0293886	133/2022/4907/10397	4
725	FL.aup	FL	aup	SHEPARD_BMYB_MORPHOLINO_DN	SHEPARD_BMYB_MORPHOLINO_DN	7/218	200/21105	0.00486166	0.0405192	0.0294173	901/360/3485/3691/4502/5105/58510	7
726	FL.aup	FL	aup	HOLLERN_EMT_BREAST_TUMOR_UP	HOLLERN_EMT_BREAST_TUMOR_UP	5/218	106/21105	0.00489528	0.0406647	0.029523	6711/7431/8829/9902/375387	5
727	FL.aup	FL	aup	MCLACHLAN_DENTAL_CARIES_UP	MCLACHLAN_DENTAL_CARIES_UP	8/218	254/21105	0.00503486	0.0416867	0.0302649	960/19/133/360/4502/5328/6509/7805	8
728	FL.aup	FL	aup	GRYDER_PAX3FOXO1_ENHANCERS_KO_DOWN	GRYDER_PAX3FOXO1_ENHANCERS_KO_DOWN	11/218	428/21105	0.00510748	0.0421493	0.0306008	7764/8507/23314/2048/3566/6382/6624/7431/10123/158471/170689	11
729	FL.aup	FL	aup	CREIGHTON_AKT1_SIGNALING_VIA_MTOR_UP	CREIGHTON_AKT1_SIGNALING_VIA_MTOR_UP	3/218	34/21105	0.00513746	0.0422581	0.0306798	1365/5819/27134	3
730	FL.aup	FL	aup	LE_EGR2_TARGETS_DN	LE_EGR2_TARGETS_DN	5/218	108/21105	0.00529638	0.0434234	0.0315258	4502/5105/9479/10397/57716	5
731	FL.aup	FL	aup	CASTELLANO_NRAS_TARGETS_UP	CASTELLANO_NRAS_TARGETS_UP	4/218	68/21105	0.00538331	0.043709	0.0317332	1728/2052/6320/6382	4
732	FL.aup	FL	aup	DELPUECH_FOXO3_TARGETS_UP	DELPUECH_FOXO3_TARGETS_UP	4/218	68/21105	0.00538331	0.043709	0.0317332	857/901/966/7263	4
733	FL.aup	FL	aup	REACTOME_SEMAPHORIN_INTERACTIONS	REACTOME_SEMAPHORIN_INTERACTIONS	4/218	68/21105	0.00538331	0.043709	0.0317332	389/3672/3985/8829	4
734	FL.aup	FL	aup	IIZUKA_LIVER_CANCER_EARLY_RECURRENCE	IIZUKA_LIVER_CANCER_EARLY_RECURRENCE	2/218	11/21105	0.00549357	0.0442802	0.0321479	7431/7805	2
735	FL.aup	FL	aup	DORSAM_HOXA9_TARGETS_UP	DORSAM_HOXA9_TARGETS_UP	3/218	35/21105	0.00557681	0.0442802	0.0321479	793/4602/7431	3
736	FL.aup	FL	aup	KEGG_PRIMARY_IMMUNODEFICIENCY	KEGG_PRIMARY_IMMUNODEFICIENCY	3/218	35/21105	0.00557681	0.0442802	0.0321479	100/3543/3932	3
737	FL.aup	FL	aup	LI_CISPLATIN_RESISTANCE_DN	LI_CISPLATIN_RESISTANCE_DN	3/218	35/21105	0.00557681	0.0442802	0.0321479	182/4082/133	3
738	FL.aup	FL	aup	MODY_HIPPOCAMPUS_NEONATAL	MODY_HIPPOCAMPUS_NEONATAL	3/218	35/21105	0.00557681	0.0442802	0.0321479	4323/8829/10381	3
739	FL.aup	FL	aup	VALK_AML_CLUSTER_9	VALK_AML_CLUSTER_9	3/218	35/21105	0.00557681	0.0442802	0.0321479	966/4907/8829	3
740	FL.aup	FL	aup	XU_HGF_SIGNALING_NOT_VIA_AKT1_48HR_UP	XU_HGF_SIGNALING_NOT_VIA_AKT1_48HR_UP	3/218	35/21105	0.00557681	0.0442802	0.0321479	960/2869/5328	3
741	FL.aup	FL	aup	GOTZMANN_EPITHELIAL_TO_MESENCHYMAL_TRANSITION_DN	GOTZMANN_EPITHELIAL_TO_MESENCHYMAL_TRANSITION_DN	7/218	206/21105	0.00569715	0.0448527	0.0325635	529/6788/999/3691/3732/4121/7490	7
742	FL.aup	FL	aup	FOSTER_TOLERANT_MACROPHAGE_UP	FOSTER_TOLERANT_MACROPHAGE_UP	6/218	156/21105	0.00571325	0.0448527	0.0325635	182/684/2159/23328/23428/118788	6
743	FL.aup	FL	aup	GROSS_HYPOXIA_VIA_HIF1A_DN	GROSS_HYPOXIA_VIA_HIF1A_DN	5/218	110/21105	0.00572019	0.0448527	0.0325635	857/1839/133/7050/112464	5
744	FL.aup	FL	aup	PEDERSEN_METASTASIS_BY_ERBB2_ISOFORM_4	PEDERSEN_METASTASIS_BY_ERBB2_ISOFORM_4	5/218	110/21105	0.00572019	0.0448527	0.0325635	57586/360/4502/4602/11322	5
745	FL.aup	FL	aup	MIKKELSEN_MCV6_HCP_WITH_H3K27ME3	MIKKELSEN_MCV6_HCP_WITH_H3K27ME3	11/218	435/21105	0.00574973	0.0449443	0.03263	27092/1298/4058/4610/6425/6469/10267/51087/113828/150209/170692	11
746	FL.aup	FL	aup	HUANG_FOXA2_TARGETS_DN	HUANG_FOXA2_TARGETS_DN	3/218	36/21105	0.00603803	0.0466188	0.0338457	960/493/3691	3
747	FL.aup	FL	aup	JIANG_AGING_CEREBRAL_CORTEX_UP	JIANG_AGING_CEREBRAL_CORTEX_UP	3/218	36/21105	0.00603803	0.0466188	0.0338457	4082/839/7431	3
748	FL.aup	FL	aup	MARZEC_IL2_SIGNALING_DN	MARZEC_IL2_SIGNALING_DN	3/218	36/21105	0.00603803	0.0466188	0.0338457	901/4907/8503	3
749	FL.aup	FL	aup	YANG_BREAST_CANCER_ESR1_UP	YANG_BREAST_CANCER_ESR1_UP	3/218	36/21105	0.00603803	0.0466188	0.0338457	9687/23428/79026	3
750	FL.aup	FL	aup	JECHLINGER_EPITHELIAL_TO_MESENCHYMAL_TRANSITION_UP	JECHLINGER_EPITHELIAL_TO_MESENCHYMAL_TRANSITION_UP	4/218	71/21105	0.00627094	0.048269	0.0350438	100/968/6382/7431	4
751	FL.aup	FL	aup	CAIRO_HEPATOBLASTOMA_CLASSES_DN	CAIRO_HEPATOBLASTOMA_CLASSES_DN	7/218	210/21105	0.00631102	0.0483073	0.0350716	6711/966/2022/3081/3932/4610/7263	7
752	FL.aup	FL	aup	DURCHDEWALD_SKIN_CARCINOGENESIS_DN	DURCHDEWALD_SKIN_CARCINOGENESIS_DN	8/218	264/21105	0.0063143	0.0483073	0.0350716	960/6788/8303/360/1200/10013/10205/54751	8
753	FL.aup	FL	aup	PHONG_TNF_RESPONSE_VIA_P38_PARTIAL	PHONG_TNF_RESPONSE_VIA_P38_PARTIAL	6/218	160/21105	0.00644583	0.0485543	0.035251	901/960/133/3566/3638/5328	6
754	FL.aup	FL	aup	WAMUNYOKOLI_OVARIAN_CANCER_LMP_UP	WAMUNYOKOLI_OVARIAN_CANCER_LMP_UP	8/218	265/21105	0.00645466	0.0485543	0.035251	100133941/966/1728/4582/8743/11322/27134/54845	8
755	FL.aup	FL	aup	SNIJDERS_AMPLIFIED_IN_HEAD_AND_NECK_TUMORS	SNIJDERS_AMPLIFIED_IN_HEAD_AND_NECK_TUMORS	3/218	37/21105	0.0065214	0.0485543	0.035251	182/960/9479	3
756	FL.aup	FL	aup	UZONYI_RESPONSE_TO_LEUKOTRIENE_AND_THROMBIN	UZONYI_RESPONSE_TO_LEUKOTRIENE_AND_THROMBIN	3/218	37/21105	0.0065214	0.0485543	0.035251	1839/4739/10397	3
757	FL.aup	FL	aup	KRISHNAN_FURIN_TARGETS_UP	KRISHNAN_FURIN_TARGETS_UP	2/218	12/21105	0.00654764	0.0485543	0.035251	58476/7805	2
758	FL.aup	FL	aup	KYNG_ENVIRONMENTAL_STRESS_RESPONSE_NOT_BY_UV_IN_WS	KYNG_ENVIRONMENTAL_STRESS_RESPONSE_NOT_BY_UV_IN_WS	2/218	12/21105	0.00654764	0.0485543	0.035251	3932/10397	2
759	FL.aup	FL	aup	LOPEZ_MESOTHELIOMA_SURVIVAL_DN	LOPEZ_MESOTHELIOMA_SURVIVAL_DN	2/218	12/21105	0.00654764	0.0485543	0.035251	100133941/10381	2
760	FL.aup	FL	aup	MALIK_REPRESSED_BY_ESTROGEN	MALIK_REPRESSED_BY_ESTROGEN	2/218	12/21105	0.00654764	0.0485543	0.035251	4582/10397	2
761	FL.aup	FL	aup	MCBRYAN_TERMINAL_END_BUD_UP	MCBRYAN_TERMINAL_END_BUD_UP	2/218	12/21105	0.00654764	0.0485543	0.035251	3485/6382	2
762	FL.aup	FL	aup	MIZUKAMI_HYPOXIA_UP	MIZUKAMI_HYPOXIA_UP	2/218	12/21105	0.00654764	0.0485543	0.035251	133/2022	2
763	FL.aup	FL	aup	BURTON_ADIPOGENESIS_2	BURTON_ADIPOGENESIS_2	4/218	72/21105	0.00658711	0.0485543	0.035251	6382/10381/23328/80176	4
764	FL.aup	FL	aup	FOSTER_KDM1A_TARGETS_UP	FOSTER_KDM1A_TARGETS_UP	8/218	266/21105	0.00659737	0.0485543	0.035251	9563/3417/4610/7263/23328/54502/57716/64081	8
765	FL.aup	FL	aup	HOSHIDA_LIVER_CANCER_SUBCLASS_S3	HOSHIDA_LIVER_CANCER_SUBCLASS_S3	8/218	266/21105	0.00659737	0.0485543	0.035251	37/2052/3081/3385/4502/5105/6382/7263	8
766	FL.aup	FL	aup	LIEN_BREAST_CARCINOMA_METAPLASTIC_VS_DUCTAL_DN	LIEN_BREAST_CARCINOMA_METAPLASTIC_VS_DUCTAL_DN	5/218	114/21105	0.00663859	0.0487153	0.0353678	999/4602/5029/9633/83481	5
767	FL.down	FL	down	KOYAMA_SEMA3B_TARGETS_UP	KOYAMA_SEMA3B_TARGETS_UP	16/183	292/21105	5.79937e-09	1.26426e-05	1.02985e-05	7869/8193/54541/3099/5026/5080/5324/6857/7057/7462/9518/26872/26999/27090/79094/84168	16
768	FL.down	FL	down	ONDER_CDH1_TARGETS_2_DN	ONDER_CDH1_TARGETS_2_DN	19/183	464/21105	2.41011e-08	2.62702e-05	2.13992e-05	768/3914/7869/26298/50649/126353/288/1942/3983/5026/6273/6480/6515/10371/26872/29984/51474/79098/100288413	19
769	FL.down	FL	down	KRIGE_AMINO_ACID_DEPRIVATION	KRIGE_AMINO_ACID_DEPRIVATION	6/183	29/21105	1.57565e-07	0.000114497	9.32672e-05	7422/54541/440/1647/79094/83667	6
770	FL.down	FL	down	HELLER_SILENCED_BY_METHYLATION_DN	HELLER_SILENCED_BY_METHYLATION_DN	9/183	105/21105	3.34409e-07	0.000150985	0.000122989	54541/440/4609/5026/7057/9518/23208/27324/79094	9
771	FL.down	FL	down	RODRIGUES_THYROID_CARCINOMA_DN	RODRIGUES_THYROID_CARCINOMA_DN	8/183	77/21105	3.46295e-07	0.000150985	0.000122989	3976/288/2335/6273/7057/56937/85028/347902	8
772	FL.down	FL	down	DELACROIX_RARG_BOUND_MEF	DELACROIX_RARG_BOUND_MEF	15/183	367/21105	7.87779e-07	0.000286226	0.000233155	271/4054/7422/81544/1942/2335/6274/9518/9572/27314/29984/54453/60370/64236/114897	15
773	FL.down	FL	down	NAGASHIMA_NRG1_SIGNALING_UP	NAGASHIMA_NRG1_SIGNALING_UP	10/183	176/21105	3.28638e-06	0.00102347	0.000833703	3976/5914/7422/7869/9020/1647/4609/6591/9518/60370	10
774	FL.down	FL	down	MOHANKUMAR_HOXA1_TARGETS_DN	MOHANKUMAR_HOXA1_TARGETS_DN	10/183	193/21105	7.45246e-06	0.00190656	0.00155305	3371/3914/50649/440/655/3219/8437/9518/26872/27324	10
775	FL.down	FL	down	DELYS_THYROID_CANCER_UP	DELYS_THYROID_CANCER_UP	15/183	443/21105	7.87113e-06	0.00190656	0.00155305	3371/3914/3976/9900/24147/639/2335/3037/4061/5324/6273/7057/9518/9572/26999	15
776	FL.down	FL	down	GROSS_HYPOXIA_VIA_ELK3_DN	GROSS_HYPOXIA_VIA_ELK3_DN	9/183	156/21105	9.08741e-06	0.00198105	0.00161373	3371/7422/26298/64856/440/1647/3219/4609/64651	9
777	FL.down	FL	down	FISCHER_DIRECT_P53_TARGETS_META_ANALYSIS	FISCHER_DIRECT_P53_TARGETS_META_ANALYSIS	12/183	298/21105	1.19881e-05	0.00221603	0.00180514	3976/7869/83959/639/1647/4163/6273/9518/23179/26999/51474/83667	12
778	FL.down	FL	down	PACHER_TARGETS_OF_IGF1_AND_IGF2_UP	PACHER_TARGETS_OF_IGF1_AND_IGF2_UP	5/183	35/21105	1.21983e-05	0.00221603	0.00180514	7422/440/1647/9518/83667	5
779	FL.down	FL	down	JAEGER_METASTASIS_DN	JAEGER_METASTASIS_DN	11/183	258/21105	1.64504e-05	0.00275861	0.00224711	3914/7277/26298/50649/288/655/1124/3983/6273/25984/79098	11
780	FL.down	FL	down	PID_P53_DOWNSTREAM_PATHWAY	PID_P53_DOWNSTREAM_PATHWAY	8/183	137/21105	2.64495e-05	0.00405673	0.00330454	3976/54541/55240/639/1647/6273/6591/9518	8
781	FL.down	FL	down	MIKKELSEN_MCV6_HCP_WITH_H3K27ME3	MIKKELSEN_MCV6_HCP_WITH_H3K27ME3	14/183	435/21105	2.79133e-05	0.00405673	0.00330454	430/3226/57582/91608/220323/41/113/2676/3757/3855/23105/64236/84457/388610	14
782	FL.down	FL	down	SABATES_COLORECTAL_ADENOMA_UP	SABATES_COLORECTAL_ADENOMA_UP	8/183	141/21105	3.25283e-05	0.0041991	0.00342052	430/4488/147111/147495/6273/25984/79094/144501	8
783	FL.down	FL	down	MIYAGAWA_TARGETS_OF_EWSR1_ETS_FUSIONS_DN	MIYAGAWA_TARGETS_OF_EWSR1_ETS_FUSIONS_DN	10/183	229/21105	3.27453e-05	0.0041991	0.00342052	768/3976/639/3037/6515/11227/11259/23301/79071/347902	10
784	FL.down	FL	down	BEGUM_TARGETS_OF_PAX3_FOXO1_FUSION_DN	BEGUM_TARGETS_OF_PAX3_FOXO1_FUSION_DN	5/183	45/21105	4.2799e-05	0.00491062	0.00400011	3371/7422/7869/55240/4609	5
785	FL.down	FL	down	HUANG_FOXA2_TARGETS_UP	HUANG_FOXA2_TARGETS_UP	5/183	45/21105	4.2799e-05	0.00491062	0.00400011	440/2335/27324/59338/79094	5
786	FL.down	FL	down	ACEVEDO_FGFR1_TARGETS_IN_PROSTATE_CANCER_MODEL_UP	ACEVEDO_FGFR1_TARGETS_IN_PROSTATE_CANCER_MODEL_UP	11/183	289/21105	4.65477e-05	0.00494996	0.00403215	50649/124976/3099/3855/4061/7057/8437/10008/79098/197259/346389	11
787	FL.down	FL	down	SAGIV_CD24_TARGETS_DN	SAGIV_CD24_TARGETS_DN	5/183	46/21105	4.76831e-05	0.00494996	0.00403215	4162/7057/7462/9518/79094	5
788	FL.down	FL	down	YAO_TEMPORAL_RESPONSE_TO_PROGESTERONE_CLUSTER_0	YAO_TEMPORAL_RESPONSE_TO_PROGESTERONE_CLUSTER_0	6/183	76/21105	5.17506e-05	0.00502226	0.00409104	3914/7008/3983/6480/9572/54453	6
789	FL.down	FL	down	LEONARD_HYPOXIA	LEONARD_HYPOXIA	5/183	47/21105	5.29871e-05	0.00502226	0.00409104	7422/54541/1942/3099/6515	5
790	FL.down	FL	down	PLASARI_TGFB1_TARGETS_10HR_UP	PLASARI_TGFB1_TARGETS_10HR_UP	9/183	199/21105	6.22601e-05	0.00565529	0.0046067	3371/3976/7422/24147/3037/3099/4162/56937/64651	9
791	FL.down	FL	down	LIU_PROSTATE_CANCER_DN	LIU_PROSTATE_CANCER_DN	14/183	481/21105	8.23678e-05	0.00708455	0.00577095	3914/7277/7422/9145/26298/83959/26/3855/4162/6591/25984/51090/114897/151556	14
792	FL.down	FL	down	MIYAGAWA_TARGETS_OF_EWSR1_ETS_FUSIONS_UP	MIYAGAWA_TARGETS_OF_EWSR1_ETS_FUSIONS_UP	10/183	259/21105	9.18564e-05	0.00708455	0.00577095	55240/220323/3384/4804/5783/10008/10717/26872/57406/388610	10
793	FL.down	FL	down	SCHAEFFER_PROSTATE_DEVELOPMENT_48HR_UP	SCHAEFFER_PROSTATE_DEVELOPMENT_48HR_UP	14/183	487/21105	9.38836e-05	0.00708455	0.00577095	7869/202915/26/3219/3855/4061/5783/9719/25984/51090/64236/79098/80201/151556	14
794	FL.down	FL	down	MIKKELSEN_NPC_HCP_WITH_H3K4ME3_AND_H3K27ME3	MIKKELSEN_NPC_HCP_WITH_H3K4ME3_AND_H3K27ME3	9/183	210/21105	9.40684e-05	0.00708455	0.00577095	430/4488/7277/84254/220323/4804/5324/84978/388610	9
795	FL.down	FL	down	KRIEG_HYPOXIA_VIA_KDM3A	KRIEG_HYPOXIA_VIA_KDM3A	5/183	53/21105	9.505e-05	0.00708455	0.00577095	3914/9020/55240/444/9518	5
796	FL.down	FL	down	LIM_MAMMARY_STEM_CELL_UP	LIM_MAMMARY_STEM_CELL_UP	14/183	489/21105	9.80218e-05	0.00708455	0.00577095	3914/24147/639/655/3037/4162/4609/4804/6515/6591/7057/51474/84168/92745	14
797	FL.down	FL	down	RIGGI_EWING_SARCOMA_PROGENITOR_UP	RIGGI_EWING_SARCOMA_PROGENITOR_UP	13/183	430/21105	0.000101851	0.00708455	0.00577095	3371/3914/55240/3384/4162/4804/5783/6480/9518/10008/10717/26872/57406	13
798	FL.down	FL	down	MCBRYAN_PUBERTAL_BREAST_3_4WK_UP	MCBRYAN_PUBERTAL_BREAST_3_4WK_UP	9/183	214/21105	0.000108591	0.00708455	0.00577095	3371/26298/1647/2335/3037/3855/5026/51474/79071	9
799	FL.down	FL	down	TIEN_INTESTINE_PROBIOTICS_24HR_DN	TIEN_INTESTINE_PROBIOTICS_24HR_DN	9/183	214/21105	0.000108591	0.00708455	0.00577095	3914/5914/7422/54541/440/1915/9518/27090/80201	9
800	FL.down	FL	down	PURBEY_TARGETS_OF_CTBP1_AND_SATB1_UP	PURBEY_TARGETS_OF_CTBP1_AND_SATB1_UP	6/183	87/21105	0.000110493	0.00708455	0.00577095	1045/5914/10669/440/6515/57406	6
801	FL.down	FL	down	KATSANOU_ELAVL1_TARGETS_UP	KATSANOU_ELAVL1_TARGETS_UP	8/183	169/21105	0.000116729	0.00712941	0.0058075	3216/4647/24147/81544/1647/3219/3983/9518	8
802	FL.down	FL	down	BHAT_ESR1_TARGETS_NOT_VIA_AKT1_DN	BHAT_ESR1_TARGETS_NOT_VIA_AKT1_DN	6/183	88/21105	0.000117733	0.00712941	0.0058075	54541/57530/288/1942/9121/23179	6
803	FL.down	FL	down	ELVIDGE_HYPOXIA_UP	ELVIDGE_HYPOXIA_UP	8/183	171/21105	0.000126635	0.00746122	0.00607778	768/7422/54541/444/3099/3855/6273/9518	8
804	FL.down	FL	down	KIM_RESPONSE_TO_TSA_AND_DECITABINE_UP	KIM_RESPONSE_TO_TSA_AND_DECITABINE_UP	7/183	129/21105	0.000134896	0.00772476	0.00629246	3914/3384/3855/6273/6274/9518/25984	7
805	FL.down	FL	down	ELVIDGE_HYPOXIA_BY_DMOG_UP	ELVIDGE_HYPOXIA_BY_DMOG_UP	7/183	130/21105	0.000141543	0.00772476	0.00629246	768/7422/54541/444/3099/6273/9518	7
806	FL.down	FL	down	HINATA_NFKB_TARGETS_KERATINOCYTE_UP	HINATA_NFKB_TARGETS_KERATINOCYTE_UP	6/183	91/21105	0.000141739	0.00772476	0.00629246	3371/7422/1647/1942/2335/3855	6
807	FL.down	FL	down	MARTORIATI_MDM4_TARGETS_FETAL_LIVER_UP	MARTORIATI_MDM4_TARGETS_FETAL_LIVER_UP	9/183	227/21105	0.000169404	0.00860561	0.00700998	430/10669/54541/3099/3219/6515/10008/79094/83667	9
808	FL.down	FL	down	HOOI_ST7_TARGETS_UP	HOOI_ST7_TARGETS_UP	6/183	94/21105	0.000169466	0.00860561	0.00700998	3914/9020/440/4061/6591/6857	6
809	FL.down	FL	down	WACKER_HYPOXIA_TARGETS_OF_VHL	WACKER_HYPOXIA_TARGETS_OF_VHL	3/183	13/21105	0.000172048	0.00860561	0.00700998	768/7422/3099	3
810	FL.down	FL	down	WANG_SMARCE1_TARGETS_UP	WANG_SMARCE1_TARGETS_UP	10/183	280/21105	0.000173691	0.00860561	0.00700998	3216/2335/4163/5324/5783/5924/26872/51474/84168/347902	10
811	FL.down	FL	down	SIMBULAN_UV_RESPONSE_NORMAL_DN	SIMBULAN_UV_RESPONSE_NORMAL_DN	4/183	33/21105	0.000183878	0.00890785	0.00725618	7422/3037/4609/7057	4
812	FL.down	FL	down	DAVICIONI_MOLECULAR_ARMS_VS_ERMS_DN	DAVICIONI_MOLECULAR_ARMS_VS_ERMS_DN	8/183	182/21105	0.000194355	0.00921073	0.0075029	271/3226/7869/4061/5324/5783/23179/26872	8
813	FL.down	FL	down	WU_CELL_MIGRATION	WU_CELL_MIGRATION	8/183	184/21105	0.00020939	0.00971213	0.00791133	7277/26298/2335/3855/6273/6591/7057/51474	8
814	FL.down	FL	down	HOLLERN_MICROACINAR_BREAST_TUMOR_DN	HOLLERN_MICROACINAR_BREAST_TUMOR_DN	3/183	14/21105	0.000217575	0.00988151	0.0080493	3371/6480/26872	3
815	FL.down	FL	down	HERNANDEZ_MITOTIC_ARREST_BY_DOCETAXEL_2_UP	HERNANDEZ_MITOTIC_ARREST_BY_DOCETAXEL_2_UP	5/183	64/21105	0.000233847	0.0104038	0.00847477	440/1647/2348/6273/91947	5
816	FL.down	FL	down	SEMENZA_HIF1_TARGETS	SEMENZA_HIF1_TARGETS	4/183	36/21105	0.000259383	0.0113091	0.00921217	768/7422/3099/6515	4
817	FL.down	FL	down	PID_INTEGRIN1_PATHWAY	PID_INTEGRIN1_PATHWAY	5/183	66/21105	0.000270299	0.0115539	0.00941164	3371/3914/7422/2335/7057	5
818	FL.down	FL	down	PROVENZANI_METASTASIS_UP	PROVENZANI_METASTASIS_UP	8/183	194/21105	0.000299607	0.0124048	0.0101048	1114/4162/6857/9518/23179/27324/51090/347902	8
819	FL.down	FL	down	PODAR_RESPONSE_TO_ADAPHOSTIN_UP	PODAR_RESPONSE_TO_ADAPHOSTIN_UP	7/183	147/21105	0.000301586	0.0124048	0.0101048	7422/51561/54541/440/1647/26872/79094	7
820	FL.down	FL	down	SATO_SILENCED_BY_METHYLATION_IN_PANCREATIC_CANCER_1	SATO_SILENCED_BY_METHYLATION_IN_PANCREATIC_CANCER_1	12/183	419/21105	0.000308959	0.0124728	0.0101601	3914/50649/440/3855/4162/4804/5080/6273/6274/9518/24138/79094	12
821	FL.down	FL	down	LEIN_NEURON_MARKERS	LEIN_NEURON_MARKERS	5/183	69/21105	0.000332867	0.0131937	0.0107473	7277/1114/6855/6857/26999	5
822	FL.down	FL	down	TURASHVILI_BREAST_DUCTAL_CARCINOMA_VS_DUCTAL_NORMAL_DN	TURASHVILI_BREAST_DUCTAL_CARCINOMA_VS_DUCTAL_NORMAL_DN	8/183	198/21105	0.000343602	0.0133759	0.0108958	3371/3914/26298/55240/3855/5010/25984/152189	8
823	FL.down	FL	down	WANG_LSD1_TARGETS_DN	WANG_LSD1_TARGETS_DN	4/183	39/21105	0.000354921	0.0135742	0.0110573	10814/1114/1647/6857	4
824	FL.down	FL	down	DANG_REGULATED_BY_MYC_DN	DANG_REGULATED_BY_MYC_DN	9/183	253/21105	0.000377373	0.014184	0.011554	5914/7422/1647/2335/4163/4609/7057/8867/26999	9
825	FL.down	FL	down	VARELA_ZMPSTE24_TARGETS_UP	VARELA_ZMPSTE24_TARGETS_UP	4/183	40/21105	0.000391704	0.0142502	0.0116079	54541/1647/4609/9572	4
826	FL.down	FL	down	GARGALOVIC_RESPONSE_TO_OXIDIZED_PHOSPHOLIPIDS_RED_UP	GARGALOVIC_RESPONSE_TO_OXIDIZED_PHOSPHOLIPIDS_RED_UP	3/183	17/21105	0.000398743	0.0142502	0.0116079	7422/54541/79094	3
827	FL.down	FL	down	GOUYER_TATI_TARGETS_DN	GOUYER_TATI_TARGETS_DN	3/183	17/21105	0.000398743	0.0142502	0.0116079	655/2335/4162	3
828	FL.down	FL	down	TAKEDA_TARGETS_OF_NUP98_HOXA9_FUSION_8D_UP	TAKEDA_TARGETS_OF_NUP98_HOXA9_FUSION_8D_UP	7/183	157/21105	0.000448894	0.0157837	0.0128571	4054/54541/404266/4061/7057/9518/24138	7
829	FL.down	FL	down	SMIRNOV_RESPONSE_TO_IR_6HR_DN	SMIRNOV_RESPONSE_TO_IR_6HR_DN	6/183	114/21105	0.000481298	0.0166544	0.0135664	3099/4609/5026/6515/27240/79071	6
830	FL.down	FL	down	KIM_WT1_TARGETS_12HR_DN	KIM_WT1_TARGETS_12HR_DN	8/183	209/21105	0.000492386	0.0167719	0.0136621	444/4609/7057/7462/26872/56937/79101/347902	8
831	FL.down	FL	down	MARZEC_IL2_SIGNALING_UP	MARZEC_IL2_SIGNALING_UP	6/183	115/21105	0.000504189	0.0169097	0.0137743	3976/7422/64170/3099/4609/64651	6
832	FL.down	FL	down	PID_INTEGRIN3_PATHWAY	PID_INTEGRIN3_PATHWAY	4/183	43/21105	0.000518348	0.0171212	0.0139466	3371/7422/2335/7057	4
833	FL.down	FL	down	KIM_WT1_TARGETS_12HR_UP	KIM_WT1_TARGETS_12HR_UP	7/183	162/21105	0.000541503	0.0173812	0.0141584	271/7277/54541/6591/9518/55074/79098	7
834	FL.down	FL	down	ROZANOV_MMP14_TARGETS_UP	ROZANOV_MMP14_TARGETS_UP	9/183	266/21105	0.000542165	0.0173812	0.0141584	54541/2335/3037/3384/6273/6480/54453/91947/347902	9
835	FL.down	FL	down	MCBRYAN_PUBERTAL_BREAST_4_5WK_UP	MCBRYAN_PUBERTAL_BREAST_4_5WK_UP	9/183	271/21105	0.000619506	0.0195728	0.0159437	3371/7277/26298/124976/2335/2348/3855/7057/64236	9
836	FL.down	FL	down	REACTOME_REGULATION_OF_GENE_EXPRESSION_IN_BETA_CELLS	REACTOME_REGULATION_OF_GENE_EXPRESSION_IN_BETA_CELLS	3/183	20/21105	0.000655809	0.0200587	0.0163395	3171/6927/5080	3
837	FL.down	FL	down	ZHU_SKIL_TARGETS_UP	ZHU_SKIL_TARGETS_UP	3/183	20/21105	0.000655809	0.0200587	0.0163395	7422/1647/2335	3
838	FL.down	FL	down	ACEVEDO_LIVER_TUMOR_VS_NORMAL_ADJACENT_TISSUE_DN	ACEVEDO_LIVER_TUMOR_VS_NORMAL_ADJACENT_TISSUE_DN	9/183	274/21105	0.000670094	0.0200587	0.0163395	4647/5866/4061/9719/23179/26999/54825/60370/64651	9
839	FL.down	FL	down	AMIT_EGF_RESPONSE_60_HELA	AMIT_EGF_RESPONSE_60_HELA	4/183	46/21105	0.000671692	0.0200587	0.0163395	3976/7422/6515/6591	4
840	FL.down	FL	down	HAN_SATB1_TARGETS_UP	HAN_SATB1_TARGETS_UP	11/183	395/21105	0.000692231	0.0203928	0.0166116	3371/3914/3976/2335/3384/6273/6857/9121/26999/51090/56937	11
841	FL.down	FL	down	HOLLERN_SQUAMOUS_BREAST_TUMOR	HOLLERN_SQUAMOUS_BREAST_TUMOR	6/183	123/21105	0.000719307	0.0209079	0.0170312	4488/147111/147495/655/6274/144501	6
842	FL.down	FL	down	BHAT_ESR1_TARGETS_VIA_AKT1_DN	BHAT_ESR1_TARGETS_VIA_AKT1_DN	5/183	82/21105	0.000738153	0.0210285	0.0171294	3371/26298/57530/1942/9121	5
843	FL.down	FL	down	OISHI_CHOLANGIOMA_STEM_CELL_LIKE_DN	OISHI_CHOLANGIOMA_STEM_CELL_LIKE_DN	9/183	278/21105	0.000742749	0.0210285	0.0171294	9900/54541/126353/3099/3384/10371/27324/51474/54453	9
844	FL.down	FL	down	FORTSCHEGGER_PHF8_TARGETS_UP	FORTSCHEGGER_PHF8_TARGETS_UP	9/183	279/21105	0.000761883	0.0212937	0.0173454	7422/54541/55240/57476/440/1942/6515/79094/83667	9
845	FL.down	FL	down	HELLER_HDAC_TARGETS_SILENCED_BY_METHYLATION_DN	HELLER_HDAC_TARGETS_SILENCED_BY_METHYLATION_DN	9/183	281/21105	0.000801358	0.0221134	0.0180132	7422/54541/288/1647/4609/5026/6480/9518/79094	9
846	FL.down	FL	down	KEGG_ECM_RECEPTOR_INTERACTION	KEGG_ECM_RECEPTOR_INTERACTION	5/183	84/21105	0.00082364	0.0224442	0.0182826	3371/3914/9900/2335/7057	5
847	FL.down	FL	down	TAKEDA_TARGETS_OF_NUP98_HOXA9_FUSION_16D_UP	TAKEDA_TARGETS_OF_NUP98_HOXA9_FUSION_16D_UP	7/183	175/21105	0.000854655	0.0230018	0.0187369	3976/147495/404266/2335/4061/7057/79071	7
848	FL.down	FL	down	MARTORIATI_MDM4_TARGETS_NEUROEPITHELIUM_UP	MARTORIATI_MDM4_TARGETS_NEUROEPITHELIUM_UP	7/183	176/21105	0.000883657	0.0234923	0.0191364	3371/7422/54541/3099/4609/6515/83667	7
849	FL.down	FL	down	LINDGREN_BLADDER_CANCER_CLUSTER_3_DN	LINDGREN_BLADDER_CANCER_CLUSTER_3_DN	8/183	229/21105	0.000894589	0.0234964	0.0191398	3914/655/3384/3983/4609/5783/6591/388610	8
850	FL.down	FL	down	BAELDE_DIABETIC_NEPHROPATHY_UP	BAELDE_DIABETIC_NEPHROPATHY_UP	5/183	86/21105	0.0009163	0.0236631	0.0192756	81544/26/3384/4609/9719	5
851	FL.down	FL	down	KEGG_AXON_GUIDANCE	KEGG_AXON_GUIDANCE	6/183	129/21105	0.000922645	0.0236631	0.0192756	7869/1942/3983/10371/29984/57522	6
852	FL.down	FL	down	BURTON_ADIPOGENESIS_PEAK_AT_2HR	BURTON_ADIPOGENESIS_PEAK_AT_2HR	4/183	51/21105	0.000994572	0.0244988	0.0199563	7422/3099/4609/7057	4
853	FL.down	FL	down	GUILLAUMOND_KLF10_TARGETS_UP	GUILLAUMOND_KLF10_TARGETS_UP	4/183	51/21105	0.000994572	0.0244988	0.0199563	9900/440/23208/26872	4
854	FL.down	FL	down	LI_WILMS_TUMOR_VS_FETAL_KIDNEY_2_DN	LI_WILMS_TUMOR_VS_FETAL_KIDNEY_2_DN	4/183	51/21105	0.000994572	0.0244988	0.0199563	7422/655/4609/7057	4
855	FL.down	FL	down	BASAKI_YBX1_TARGETS_UP	BASAKI_YBX1_TARGETS_UP	9/183	290/21105	0.00100018	0.0244988	0.0199563	7277/126353/6273/6274/6591/7057/29984/56937/144501	9
856	FL.down	FL	down	ZHANG_TARGETS_OF_EWSR1_FLI1_FUSION	ZHANG_TARGETS_OF_EWSR1_FLI1_FUSION	5/183	88/21105	0.0010165	0.0246219	0.0200566	1124/4609/6480/6857/26872	5
857	FL.down	FL	down	JISON_SICKLE_CELL_DISEASE_UP	JISON_SICKLE_CELL_DISEASE_UP	7/183	181/21105	0.00104052	0.0249242	0.0203028	10814/1647/2335/4061/4804/6515/23179	7
858	FL.down	FL	down	RUTELLA_RESPONSE_TO_HGF_DN	RUTELLA_RESPONSE_TO_HGF_DN	8/183	235/21105	0.0010565	0.0249242	0.0203028	271/7277/9020/54541/3384/6480/6515/9121	8
859	FL.down	FL	down	VANDESLUIS_COMMD1_TARGETS_GROUP_3_UP	VANDESLUIS_COMMD1_TARGETS_GROUP_3_UP	5/183	89/21105	0.00106955	0.0249242	0.0203028	4647/2348/3037/10008/80201	5
860	FL.down	FL	down	ZHANG_TLX_TARGETS_60HR_UP	ZHANG_TLX_TARGETS_60HR_UP	9/183	293/21105	0.00107471	0.0249242	0.0203028	3914/4054/54541/124976/4162/6480/23345/83667/84457	9
861	FL.down	FL	down	ZHONG_RESPONSE_TO_AZACITIDINE_AND_TSA_UP	ZHONG_RESPONSE_TO_AZACITIDINE_AND_TSA_UP	7/183	183/21105	0.00110907	0.0254503	0.0207314	7008/9020/10669/51561/7462/23208/56937	7
862	FL.down	FL	down	AZARE_STAT3_TARGETS	AZARE_STAT3_TARGETS	3/183	24/21105	0.00113505	0.0257751	0.020996	3371/2335/7057	3
863	FL.down	FL	down	UDAYAKUMAR_MED1_TARGETS_DN	UDAYAKUMAR_MED1_TARGETS_DN	8/183	240/21105	0.00120863	0.02698	0.0219774	5914/81544/1647/1942/2348/6480/6515/6591	8
864	FL.down	FL	down	PROVENZANI_METASTASIS_DN	PROVENZANI_METASTASIS_DN	6/183	136/21105	0.00121286	0.02698	0.0219774	3216/655/6273/6274/6515/25984	6
865	FL.down	FL	down	TONKS_TARGETS_OF_RUNX1_RUNX1T1_FUSION_HSC_DN	TONKS_TARGETS_OF_RUNX1_RUNX1T1_FUSION_HSC_DN	7/183	187/21105	0.0012568	0.0273921	0.0223131	5914/7277/113/3757/5026/7462/79071	7
866	FL.down	FL	down	WINTER_HYPOXIA_METAGENE	WINTER_HYPOXIA_METAGENE	8/183	242/21105	0.00127417	0.0273921	0.0223131	768/7422/54541/1942/2335/3099/6515/7057	8
867	FL.down	FL	down	KEGG_MATURITY_ONSET_DIABETES_OF_THE_YOUNG	KEGG_MATURITY_ONSET_DIABETES_OF_THE_YOUNG	3/183	25/21105	0.00128165	0.0273921	0.0223131	3171/6927/5080	3
868	FL.down	FL	down	PID_INTEGRIN_A9B1_PATHWAY	PID_INTEGRIN_A9B1_PATHWAY	3/183	25/21105	0.00128165	0.0273921	0.0223131	3371/7422/2335	3
869	FL.down	FL	down	LEE_EARLY_T_LYMPHOCYTE_DN	LEE_EARLY_T_LYMPHOCYTE_DN	4/183	57/21105	0.00150994	0.0316507	0.0257821	7277/288/6515/347902	4
870	FL.down	FL	down	WIEDERSCHAIN_TARGETS_OF_BMI1_AND_PCGF2	WIEDERSCHAIN_TARGETS_OF_BMI1_AND_PCGF2	4/183	57/21105	0.00150994	0.0316507	0.0257821	1647/1789/6273/29984	4
871	FL.down	FL	down	LIM_MAMMARY_LUMINAL_PROGENITOR_UP	LIM_MAMMARY_LUMINAL_PROGENITOR_UP	4/183	58/21105	0.00161093	0.0334461	0.0272446	41/2348/8437/114897	4
872	FL.down	FL	down	PUIFFE_INVASION_INHIBITED_BY_ASCITES_DN	PUIFFE_INVASION_INHIBITED_BY_ASCITES_DN	6/183	145/21105	0.0016831	0.0346146	0.0281965	4488/444/8867/23179/64318/79101	6
873	FL.down	FL	down	REACTOME_O_LINKED_GLYCOSYLATION_OF_MUCINS	REACTOME_O_LINKED_GLYCOSYLATION_OF_MUCINS	4/183	59/21105	0.00171653	0.0349723	0.0284878	6480/11227/27090/374378	4
874	FL.down	FL	down	RUTELLA_RESPONSE_TO_CSF2RB_AND_IL4_DN	RUTELLA_RESPONSE_TO_CSF2RB_AND_IL4_DN	9/183	315/21105	0.00176979	0.0357236	0.0290998	271/7277/54541/3099/3384/6480/6515/9121/54453	9
875	FL.down	FL	down	CHARAFE_BREAST_CANCER_LUMINAL_VS_MESENCHYMAL_UP	CHARAFE_BREAST_CANCER_LUMINAL_VS_MESENCHYMAL_UP	11/183	450/21105	0.0019639	0.0389851	0.0317566	4488/9145/26298/57530/202915/288/1124/25984/27324/91947/346389	11
876	FL.down	FL	down	BASAKI_YBX1_TARGETS_DN	BASAKI_YBX1_TARGETS_DN	10/183	384/21105	0.00197913	0.0389851	0.0317566	7422/54541/444/1915/2348/3099/9518/27090/59338/84168	10
877	FL.down	FL	down	BERENJENO_TRANSFORMED_BY_RHOA_REVERSIBLY_DN	BERENJENO_TRANSFORMED_BY_RHOA_REVERSIBLY_DN	3/183	29/21105	0.00198502	0.0389851	0.0317566	3371/4609/7057	3
878	FL.down	FL	down	LEIN_CHOROID_PLEXUS_MARKERS	LEIN_CHOROID_PLEXUS_MARKERS	5/183	103/21105	0.00204682	0.0394313	0.0321201	4647/64170/2348/26872/81617	5
879	FL.down	FL	down	BILD_HRAS_ONCOGENIC_SIGNATURE	BILD_HRAS_ONCOGENIC_SIGNATURE	8/183	261/21105	0.00204881	0.0394313	0.0321201	3976/7277/7422/2335/3099/6515/9518/83667	8
880	FL.down	FL	down	SAMOLS_TARGETS_OF_KHSV_MIRNAS_DN	SAMOLS_TARGETS_OF_KHSV_MIRNAS_DN	4/183	62/21105	0.00206201	0.0394313	0.0321201	2335/6273/7057/56937	4
881	FL.down	FL	down	CROMER_TUMORIGENESIS_UP	CROMER_TUMORIGENESIS_UP	4/183	63/21105	0.00218708	0.0411873	0.0335504	3371/3914/2335/6515	4
882	FL.down	FL	down	REACTOME_REGULATION_OF_BETA_CELL_DEVELOPMENT	REACTOME_REGULATION_OF_BETA_CELL_DEVELOPMENT	3/183	30/21105	0.00219162	0.0411873	0.0335504	3171/6927/5080	3
883	FL.down	FL	down	KINSEY_TARGETS_OF_EWSR1_FLII_FUSION_DN	KINSEY_TARGETS_OF_EWSR1_FLII_FUSION_DN	9/183	329/21105	0.00237385	0.0442308	0.0360296	3371/4054/1942/2335/51474/54453/57522/64651/347902	9
884	FL.down	FL	down	SIMBULAN_UV_RESPONSE_IMMORTALIZED_DN	SIMBULAN_UV_RESPONSE_IMMORTALIZED_DN	3/183	31/21105	0.00241108	0.0445437	0.0362845	2335/4609/7057	3
885	FL.down	FL	down	AMIT_SERUM_RESPONSE_120_MCF10A	AMIT_SERUM_RESPONSE_120_MCF10A	4/183	65/21105	0.00245276	0.0449329	0.0366015	3976/9020/1647/24138	4
886	FL.down	FL	down	RODRIGUES_NTN1_TARGETS_DN	RODRIGUES_NTN1_TARGETS_DN	6/183	158/21105	0.00259206	0.046727	0.038063	430/1045/3216/7422/2335/2348	6
887	FL.down	FL	down	BRUNO_HEMATOPOIESIS	BRUNO_HEMATOPOIESIS	4/183	66/21105	0.00259356	0.046727	0.038063	3099/6480/7462/79071	4
888	FL.down	FL	down	FARDIN_HYPOXIA_11	FARDIN_HYPOXIA_11	3/183	32/21105	0.00264367	0.0468553	0.0381675	7422/54541/6515	3
889	FL.down	FL	down	PID_SYNDECAN_4_PATHWAY	PID_SYNDECAN_4_PATHWAY	3/183	32/21105	0.00264367	0.0468553	0.0381675	3371/2335/7057	3
890	FL.down	FL	down	NIKOLSKY_BREAST_CANCER_17Q21_Q25_AMPLICON	NIKOLSKY_BREAST_CANCER_17Q21_Q25_AMPLICON	9/183	335/21105	0.00267834	0.047087	0.0383562	3216/79058/147111/3219/3384/4804/9121/60386/114897	9
891	FL.down	FL	down	GHANDHI_DIRECT_IRRADIATION_UP	GHANDHI_DIRECT_IRRADIATION_UP	5/183	110/21105	0.00272621	0.0471677	0.038422	3914/3976/639/1647/9518	5
892	FL.down	FL	down	PEDERSEN_METASTASIS_BY_ERBB2_ISOFORM_4	PEDERSEN_METASTASIS_BY_ERBB2_ISOFORM_4	5/183	110/21105	0.00272621	0.0471677	0.038422	7277/444/2335/5783/83667	5
893	FL.down	FL	down	BRUECKNER_TARGETS_OF_MIRLET7A3_UP	BRUECKNER_TARGETS_OF_MIRLET7A3_UP	5/183	111/21105	0.00283511	0.0486657	0.0396422	3914/1114/1942/3983/23301	5
894	FL.down	FL	down	CAFFAREL_RESPONSE_TO_THC_UP	CAFFAREL_RESPONSE_TO_THC_UP	3/183	33/21105	0.00288965	0.0488329	0.0397784	7422/440/4609	3
895	FL.down	FL	down	DORN_ADENOVIRUS_INFECTION_12HR_DN	DORN_ADENOVIRUS_INFECTION_12HR_DN	3/183	33/21105	0.00288965	0.0488329	0.0397784	1942/4609/51474	3
896	FL.down	FL	down	DURAND_STROMA_NS_UP	DURAND_STROMA_NS_UP	6/183	162/21105	0.00293458	0.0492106	0.0400861	1124/5783/6515/9518/57406/283248	6
